# Supplementary material for: A new tropical Oligocene dolphin from Montañita/Olón, Santa Elena, Ecuador
Source: PLoS One. 2017 Dec 20;12(12):e0188380. doi: 10.1371/journal.pone.0188380 (PMC5737981; doi:10.1371/journal.pone.0188380)
Supplement: S1 File — (R) [file pone.0188380.s003.R]

#Inferred body size of Ecuador Dolphin using Pyenson and Sponberg (2011) formula for stem Platanistoidea
#Script by Gabriel Aguirre, 2013.09.03 and modified by Yoshihiro Tanaka, 2016. 09. 25


bizyg <- 17.2 #Bizygomatic width of P. taitapu in cm
logL <- 0.92*(log10(bizyg)-1.51)+2.49 #formula as in article.
logL #NOTE: the result given has to be 'normalized' using exponential
L <- 10^logL
L #result is in cm
