# Supplementary material for: A new tropical Oligocene dolphin from Montañita/Olón, Santa Elena, Ecuador
Source: PLoS One. 2017 Dec 20;12(12):e0188380. doi: 10.1371/journal.pone.0188380 (PMC5737981; doi:10.1371/journal.pone.0188380)
Supplement: S2 File — (NEX) [file pone.0188380.s004.nex]

#NEXUS
[written Sat Feb 11 17:11:49 JST 2017 by Mesquite  version 2.75 (build 564) at t.local/127.0.0.1]

BEGIN TAXA;
	TITLE Taxa;
	DIMENSIONS NTAX=87;
	TAXLABELS
		Georgiacetus_vogtlensis Zygorhiza_kochii Archaeodelphis_patrius Xenorophus_sloanii Agorophius_pygmaeus Patriocetus_kazakhstanicus Orycterocetus_crocodilinus Physeter_catodon Kogia_breviceps Tasmacetus_shepherdi Berardius_bairdii Ziphius_cavirostris Mesoplodon_ginkgodens Xiphiacetus_bossi Simocetus_rayi Lipotes_vexillifer Parapontoporia_sternbergi Inia_geoffrensis Pontoporia_blainvillei Pliopontos_littoralis Brachydelphis_mazeasi Kentriodon_pernix Atocetus_iquensis Hadrodelphis_calvertense Albireo_whistleri Denebola_brachycephala Delphinapterus_leucas Monodon_monoceros Odobenocetops_peruvianus Australithax_intermedia Lomacetus_ginsburgi Miophocaena_nishinoi Archaeophocaena_teshioensis Pterophocaena_nishinoi Haborophocoena_minutus Haborophocoena_toyoshimai Numataphocoena_yamashitai Piscolithax_boreios Piscolithax_longirostris Piscolithax_tedfordi Semirostrum_ceruttii Brabocetus_gigaseorum Septemtriocetus_bosselaersi Salumiphocaena_stocktoni Phocoena_sinus Phocoena_spinipinnis Phocoena_dioptrica Phocoena_phocoena Phocoenoides_dalli Neophocaena_phocaenoides Lissodelphis_borealis Cephalorhynchus_hectori Lagenorhynchus_acutus Orcaella_brevirostris Orcinus_orca Feresa_attenuata Globicephala_macrorhynchus Grampus_griseus Hemisyntrachelus_cortesii Peponocephala_electra Pseudorca_crassidens Delphinus_delphis Lagenodelphis_hosei Sousa_chinensis Stenella_attenuata Tursiops_truncatus Sotalia_fluviatilis Steno_bredanensis Eodelphinus_kabatensis Papahu_taitapu Waipatia_hectori Awamokoa_tokarahi Waipatia_maerewhenua Otekaikea_marplesi Otekaikea_huata Squalodon_calvertensis Notocetus_vanbenedeni Squalodelphis_fanianii Prosqualodon_davidis Squaloziphius_emlongi Zarhachis_flagellator Pomatodelphis_inaequalis Platanista_gangetica Phocageneus_venustus ZMT_73 OU_22670 'MO-1' 
	;

END;


BEGIN CHARACTERS;
	TITLE  'Matrix in file "Murakami_et_al_B.nex"';
	DIMENSIONS  NCHAR=284;
	FORMAT DATATYPE = STANDARD GAP = - MISSING = ? SYMBOLS = "  0 1 2 3 4 5 6 7";
	CHARSTATELABELS 
		1 Length_of_rostrum_as_percent_skull_length, 2 Premaxillae_transverse_proportion, 3 Premaxillae_mediolateral_proportion, 4 Premaxillae_at_apex_of_rostrum, 5 Maxilla_length_as_percent_rostrum_length, 6 Mesorostral_groove, 7 Mesorostral_groove_diverging_anterior_from_posterior_to_antorbital_notch, 8 Lateral_margin_of_rostrum_anterior_to_maxillary_flange, 9 Rostral_constriction, 10 Antorbital_notch, 11 'Width of premaxillae at mid-rostrum as percent greatest width of maxillae at level of postorbital processes', 12 'Width of rostrum at mid-length as percent greatest width of maxillae at level of postorbital processes', 13 Width_of_rostrum_at_antorbital_notch_as_percent_greatest_width_of_maxillae_at_level_of_postorbital_processes, 14 Premaxillae_in_dorsal_view, 15 Suture_between_maxilla_and_premaxilla_on_rostrum, 16 Posterior_wall_of_antorbital_notch, 17 Anterior_sinus_fossa, 18 'Number of double-rooted teeth in maxilla', 19 Tooth_enamel, 20 Teeth, 21 'Upper anterior "teeth"', 22 Incisors_relatively_delicate_and_procumbent, 23 Crown_of_heterodont_teeth, 24 Large_incisor_tusk, 25 Cheek_teeth_ectocingulum, 26 Cheek_teeth_entocingulum, 27 Greatest_diameter_of_largest_functional_tooth_as_percent_of_greatest_width_of_maxillae_at_the_level_of_the_postorbital_processes, 28 Anterior_mandibular_teeth, 29 'Anterior-most mandibular "tooth": ', 30 Number_of_teeth_in_mandible, 31 Length_of_mandibular_symphysis_as_percent_of_mandible_length, 32 Mandibular_symphysis, 33 Longitudinal_groove_on_underside_of_mandibles, 34 Mandible, 35 Elevation_of_coronoid_process, 36 Antorbital_process, 37 Angle_of_anterior_edge_of_supraorbital_process_and_the_median_line, 38 Ratio_of_length_of_antorbital_process_of_lacrimal_to_length_of_the_orbit, 39 Lacrimal, 40 Lacrimal_foramen_or_groove, 41 Lacrimal_and_jugal_fusion, 42 Lacrimal_and_jugal_contact, 43 Jugal, 44 Combined_anteroposterior_length_of_the_lacrimal_and_jugal_exposure_that_is_posterior_to_antorbital_notch, 45 Dorsolateral_edge_of_internal_opening_of_infraorbital_foramen, 46 Ventromedial_edge_of_internal_opening_of_infraorbital_foramen, 47 Infraorbital_plate_of_maxilla, 48 Direction_of_apex_of_postorbital_process_of_frontal, 49 Shape_of_postorbital_process_of_frontal, 50 'Frontal-maxilla suture angled posterodorsally at an angle of 50?70� (�) from axis of rostrum, with lateral exposure of frontal thickening posteriorly', 51 Anterior_dorsal_infraorbital_foramina, 52 Rostral_basin, 53 Width_of_premaxillae_at_antorbital_notches_as_percent_width_of_rostrum_at_antorbital__notch, 54 Size_of_premaxillary_foramen, 55 Position_of_premaxillary_foramen, 56 Premaxillary_foramen_locating, 57 Lateral_margin_of_the_right_premaxilla_posterior_to_premaxillary_foramen, 58 Posterolateral_sulcus, 59 Posterior_projections_of_premaxillae, 60 'A posterior dorsal infraorbital foramen placed posteromedially, near posterior extremity of premaxilla', 61 Premaxillary_sac_fossae, 62 Maxilla_on_dorsal_surface_of_skull, 63 Maxillae_at_anterior_edge_of_supraorbital_processes, 64 Anterolateral_corner_of_maxilla_overlying_supraorbital_process_of_frontal, 65 Pneumatic_maxillary_crest_overhanging_medially, 66 Maxillary_ridges_on_supraorbital_process_of_maxilla, 67 Anterior_edge_of_nasals, 68 Premaxillae, 69 Anterior_edge_of_bony_nares, 70 Fossa_for_inferior_vestibule_on_maxilla_lateral_to_external_nares_or_lateral_to_premaxilla, 71 'Maxillary intrusion, anterior to external nares', 72 Premaxillary_crest_or_posterior_maxillary_crest_adjacent_to_nasal, 73 Premaxilla, 74 Premaxillary_sac_fossa, 75 Ratio_of_width_of_right_premaxilla_to_width_of_left_premaxilla_in_line_with_midpoint_of_external_nares, 76 Ratio_of_greatest_width_of_premaxillae_to_greatest_width_of_maxillae_at_level_of_postorbital_processes, 77 Premaxillary_eminence, 78 'Intra-premaxillary foramen', 79 Right_premaxilla, 80 Left_bony_nares, 81 Supracranial_basin, 82 Proximal_ethmoid_region, 83 Mesethmoid, 84 Inflections_of_ascending_processes_of_premaxillae, 85 'Inflections of premaxillae just anterior to, or in line with, anterior edge of supraorbital processes of frontals', 86 Premaxillary_cleft, 87 Nasal_bones, 88 Nasals, 89 Nasal_protuberance, 90 Both_nasals, 91 Nasals, 92 Transverse_width_of_either_of_nasals_as_percent_maximum_length_of_nasals, 93 Nasals, 94 Lateral_edges_of_nasals, 95 'Nasal-frontal suture', 96 Frontals_posterior_to_nasals_and_between_premaxillae, 97 Frontal_boss_on_vertex, 98 Vertex, 99 Cranial_vertex_skewed_asymmetrically_to_left_side, 100 Anterodorsal_wall_of_braincase, 101 Nuchal_crest, 102 Temporal_fossa_shape_in_lateral_view, 103 Temporal_fossa, 104 Roof_of_temporal_fossa, 105 Position_and_orientation_of_origin_for_temporal_muscle_on_supraorbital_process_of_frontal, 106 Parietal, 107 Parietals_in_dorsal_view, 108 Interparietal, 109 Sagittal_crest_for_temporal_muscle, 110 Alisphenoid, 111 Anterior_zygomatic_process_end_of_squmosal_in_lateral_view, 112 Zygomatic_process_of_squamosal, 113 Zygomatic_process_of_squamosal_in_lateral_view, 114 'Emargination of posterior edge of zygomatic process by sternomastoid muscle fossa, skull in lateral view', 115 'Width of squamosal lateral to exoccipital as percent greatest width of exoccipitals, skull in posterior view', 116 Postglenoid_process_of_squamosal, 117 Postglenoid_process_in_lateral_view, 118 'Relative ventral projections of postglenoid and post-tympanic processes of squamosal', 119 Nuchal_crest_in_dorsoposterior_view, 120 Occipital_shield, 121 Dorsal_condyloid_fossa, 122 Palatine_in_nasal_cavity, 123 Palatine_exposure, 124 Lateral_lamina_of_palatine, 125 Lateral_lamina_of_palatine_relationship_with_maxilla, 126 Lateral_lamina_of_palatine__relationship_with_orbit, 127 Pterygoids_in_anteroventral_view, 128 'Medial pterygoid-palatine suture in ventral view', 129 Lateral_lamina_of_pterygoid, 130 Subtemporal_crest, 131 Superior_lamina_of_pterygoid, 132 'Pterygoids excavated anterior to choanae by the pterygoid sinuses, with distinct anterior fossa clearly limited forwards by rounded wall', 133 Depth_of_pterygoid_sinus_fossa_in_basicranium, 134 Anterior_level_of_pterygoid_sinus_fossa, 135 Preorbital_and_postorbital_lobes_of_pterygoid_sinuses, 136 Preorbital_lobe_of_pterygoid_sinus_fossa_in_the_basicranium, 137 'Dorsal development of fossa for preorbital lobe of pterygoid sinus toward the frontal-maxilla suture', 138 Postorbital_lobe_of_pterygoid_sinus_fossa, 139 'Anteroposteriorly elongated pterygoid sinus fossa, at level of orbit, bordered by mediolaterally compressed subtemporal crest of frontal', 140 Orbitosphenoid, 141 Ratio_of_length_of_hamular_process_of_pterygoid_to_neurocranium_length, 142 Keel_affecting_ventral_surfaces_of_hamular_processes, 143 Exposure_of_medial_lamina_of_pterygoid_hamuli_in_lateral_view, 144 Shape_of_restricted_area_between_postorbital_ridge_of_frontal_and_anterior_margins_of_squamosal, 145 Falciform_process_of_squamosal, 146 Falciform_process_of_squamosal, 147 Tympanosquamosal_recess, 148 Bifurcation_of_tympanosquamosal_recess, 149 Fossa_for_the_basisphenoidal_sinus, 150 'Position of alisphenoid-squamosal suture, with skull in ventral view', 151 Groove_for_mandibular_branch_of_trigeminal_nerve, 152 Suprameatal_pit_of_squamosal, 153 Foramen_spinosum, 154 Posterior_portion_of_periotic_fossa_of_squamosal, 155 Length_of_zygomatic_process_of_squamosal_as_percent_of_greatest_width_of_maxilla_at_postorbital_process, 156 External_auditory_meatus, 157 Vomer, 158 Rectus_capitus_anticus_muscle_fossa, 159 'Posteroventral-most point of basioccipital crest', 160 Angle_formed_by_basioccipital_crests_in_ventral_view, 161 Hypoglossal_foramen, 162 Basioccipital_shape, 163 'Jugular notch, gap between paroccipital process and basioccipital crest', 164 'Paroccipital process, skull in ventral view', 165 Fossa_for_posterior_sinus_of_exoccipital, 166 Occipital_condyles, 167 Tuberculum_of_malleus, 168 Processus_muscularis_of_malleus, 169 Length_of_anterior_process_of_periotic_as_percent_length_of_pars_cochlearis, 170 Apex_of_anterior_process_of_periotic_in_dorsal_view, 171 Lateral_groove_or_depression_affecting_profile_of_periotic_as_viewed_dorsally, 172 Profile_of_anterior_process_of_periotic_ventrally_deflected_in_lateral_view, 173 Anteroposterior_ridge_on_dorsal_side, 174 'Articulation of anterior process of periotic to outer lip (= processus tubarius) of tympanic bulla', 175 Parabullary_sulcus, 176 Parabullary_ridge_of_periotic, 177 Articulation_of_anterior_process_with_squamosal, 178 Anterior_bullar_facet, 179 Anterior_incisure, 180 Fenestra_rotunda, 181 Dorsal_surface_of_periotic_in_lateral_view, 182 Relative_position_of_dorsal_depth_of_stapedial_muscle_fossa_and_fenestra_rotunda, 183 Caudal_tympanic_process_of_periotic, 184 Position_of_aperture_for_cochlear_aqueduct, 185 Posterodorsal_edge_of_stapedial_muscle_fossa, 186 Aperture_for_cochlear_aqueduct, 187 Excavation_of_tegmen_tympani_at_base_of_anterior_process, 188 Fundus_of_internal_acoustic_meatus, 189 Internal_acoustic_meatus, 190 Lateral_wall_of_internal_acoustic_meatus, 191 Cochlear_aqueduct_on_periotic_large_with_a_thin_edge, 192 Thickness_dorsoventral_of_pars_cochlearis_on_periotic, 193 Profie_of_cochlear_aqueduct, 194 'Aperture for vestibular aqueduct, in dorsal view', 195 Articular_rim, 196 'Bony connection between posterior process of periotic and squamosal/occipital bones', 197 Posterior_process_of_periotic_in_lateral_view, 198 Angle_between_posterior_process_of_periotic_and_long_axis_of_pars_cochlearis_from_dorsal_or_ventral_views, 199 'Facet for bulla on posterior process of periotic, parallel-sided', 200 'Ventral surface of posterior process of periotic, along a straight path perpendicular to its long axis', 201 Posterior_bullar_facet_of_periotic, 202 Length_of_posterior_process_of_periotic_as_percent_length_of_pars_cochlearis, 203 Mastoid_exposure_of_posterior_process_of_periotic_on_outside_of_skull, 204 Anterior_spine_of_tympanic_bulla, 205 Anterolateral_convexity_of_tympanic_bulla_with_anterolateral_notch, 206 Articulation_of_posterior_process_of_tympanic_bulla_with_squamosal, 207 Width_of_tympanic_bulla_as_percent_of_its_length_along_its_long_axis, 208 Accessory_ossicle_or_homologous_region_on_lip_of_bulla, 209 Lateral_furrow_of_tympanic_bulla, 210 Sigmoid_process, 211 Medial_edge_of_sigmoid_process, 212 Ventral_margin_of_tympanic_bulla_in_lateral_view, 213 Elliptical_foramen_of_tympanic_bulla, 214 Size_of_posterior_process_of_tympanic_bulla, 215 Surface_of_posterior_process_of_tympanic_bulla, 216 Median_furrow, 217 Median_furrow_on_posterior_side_of_bulla, 218 Posterior_edge_of_medial_prominence_of_involucrum, 219 Dorsal_margin_of_involucrum_of_tympanic_bulla, 220 Ridge_on_inside_of_bulla, 221 Ventromedial_keel_of_tympanic_bulla, 222 Posterior_end_of_ventromedial_keel, 223 Basihyal_and_thyrohyals_connection, 224 Basihyal_and_thyrohyals_shape, 225 Dorsal_transverse_process_of_atlas, 226 Roof_of_neural_canal_of_atlas, 227 Postzygapophysis_of_axis_in_anterior_view, 228 Cervical_vertebrae, 229 'Length of cervicals (C1?C7) as percent of height of vertebral body plus neural canal of atlas', 230 Capitular_articulation_facets_of_posterior_vertebrae, 231 Transverse_processes_of_lumbar_vertebrae, 232 Transverse_processes_of_lumbar_vertebrae, 233 Ratio_of_greatest_breadth_of_transverse_process_to_width_of_centrum_at_anterior_face_in_lumbar_vertebrae, 234 Sternum, 235 Ventrolateral_processes_on_manubrium_of_sternum, 236 Sternal_ribs, 237 Anterodorsal_part_of_scapula, 238 Ventral_projection_on_anterior_border_of_scapula, 239 Anterior_angle_between_scapula_and_midpoint_of_glenoid_fossa, 240 Posterior_angle_between_scapula_and_midpoint_of_glenoid_fossa, 241 Crest_dividing_between_infraspinous_fossa_and_tears_fossa, 242 Coracoid_process_of_scapula, 243 'Coracoid process of scapula, when glenoid fossa directed ventrally', 244 Acromion_of_scapula, 245 'Acromion of scapula, when glenoid fossa direct ventrally', 246 Supraspinous_fossa_of_scapula, 247 'Acromion process lies on anterior edge, with loss of supraspinous fossa', 248 Coracoid_process, 249 Ratio_of_length_of_humerus_to_length_of_radius, 250 Location_of_apex_of_deltopectoral_tuberosity_of_humerus, 251 Prominent_deltoid_crest_on_anterior_edge_of_humerus, 252 Radial_and_ulnar_facets_of_humerus_in_lateral_view, 253 Olecranon_process, 254 Spermaceti_organ, 255 Museau_de_singe, 256 Lateral_lips_of_nasal_plug, 257 Proximal_sac, 258 Posterior_nasal_sacs, 259 Posterior_nasal_sacs, 260 Anterior_section_of_nasofrontal_sac, 261 Anterior_part_of_nasofrontal_sac, 262 Vestibular_sac, 263 'Floor of vestibular sac (nasal sac)', 264 'Vestibular sac (nasal sac)', 265 Right_and_left_sides_of_vestibular_sac, 266 'Intrinsic muscle in vestibular sac (nasal sac)', 267 'Floor of vestibular sac (nasal sac)', 268 Diagonal_membrane, 269 Spiracular_cavity, 270 Pars_posteroexternus_muscle, 271 Pars_intermedius_muscle, 272 Pars_posterointerus_muscle, 273 Pars_anterointerus_muscle, 274 Blowhole_shape, 275 Soft_tissues_of_nasal_passages_distal_to_bony_external_nares, 276 Distal_sac, 277 Blowhole_ligament, 278 Blowhole_ligament, 279 Cartilage_on_blowhole_ligament, 280 Accessory_sac, 281 Esophageal_forestomach, 282 External_throat_grooves, 283 Dorsal_fin, 284 Shape_of_flipper ; 
	MATRIX
	Georgiacetus_vogtlensis      ?000?20000000?020000??0?000??0?000020??0000?0?0??-003222-?0?000?040000000???00--000000000000000-000?0002000?00000?00000?0000--?00000?0-??00??0?0000-?00??0?0?0000000?0????????-?0?00?????????0?????0?0-???000?000???0??0?0???0????????00??????????????00????????????????????????????????????
	Zygorhiza_kochii             000002000000100200000000000?000000020000000?0?000-(1 2)03222-?00000?04000000000?00--000000000000001-000?0002000?00?1000010001000?-0000(2 3)000-0000000-00?1-0?????0010010010000000000000?0100?00??00(0 1)0?00000?00000000000?0?0?0?0000?00000000?0000??0?00????0?0????000???????????????????????????????
	Archaeodelphis_patrius       ?????????1??1??10??????????????????3??0100?0211?00?1??????0010000000000????-?0-00000100?0001001-?100??02000??001000000???000--?100?000-0000?00-00?10011??3?01101000000??1?0?0?-?0?10?01?????????0??0??-??01??0?0????????????????????????????????????????????????????????????????????????????
	Xenorophus_sloanii           ?000?000111011010020????000????????3000100?2111??021?????010101?00001000000?00-00000100?000100000100???1?????????????????000-??0?0?0??-??000??????????????????????????????????-???????????????????????-?????????????????????????????????????????????????????????????????????????????????????
	Agorophius_pygmaeus          ?????0???1??0?01???0??0???0??0?000?-????01?11010?020100001101010?000000000??00-000000(1 2)010?0?001001001000100110?1011000011????????0????-0?00???????0??1?11??0????????00????????-???????????????????????-????????????????????????????????0????????????????????????????????????????????????????
	Patriocetus_kazakhstanicus   2000?0?011??1101?000????000?????0?00?01?01?01?1000?00001011010100010000000??00-?0?00010?0?0200000100100010011??100101001??00??????????-??00????0??30??11?300101???001?????????-?(0 1)????????????????????000??1?????????????????????????????????????????????????????????????????????????????????
	Orycterocetus_crocodilinus   2000?0(0 1)0110?01000131????--2????????11??????11010011011(0 1)(0 1)112001100110100000200?1111?000(0 1)00002?01-001?0?00011110?000010-400200--21003000-0000?10-?0-2002100001012(2 3)1?100???000?02-?11011000110001???00?00-200??00012?00101110?021??????????????????????????????????????????????????????????????
	Physeter_catodon             21011011111001000131-0-01120(0 1)(4 5)00002(0 1)10211001101021000111012001110010100000200001110000100-01001-0010110-0110110000010-400200--22003000-000011?-01-3001110011002301?00010100102023111100001000100000100020010000111?010111020(1 2)1011224110?11000000001110000011011000?0?0?????0000000010??01211
	Kogia_breviceps              01011001111011000111-0-0--201010002101211102101001(1 2)0211110-0011100-11000002200011100001---------0001011-01111101100000400210--21000000-0000101-12??000100011101301100110100102023110100002110100200110012010000111101011102020001022110111002001001100000001011000?0?0?????0000002010??01001
	Tasmacetus_shepherdi         2001110001221110011100-011012501002(0 1)003101121210300000110000101002111011001100100101000101010012021?201010(2 3)01100011021300110-120000111-0000031111031001110111003?111021?1001010220112001120100000001100021100001210000101120001120-211010(0 1)0?20??010010??101100001100?0?????10001111011110101
	Berardius_bairdii            20012000011211010113-0-0---12210012(0 1)00310003121020(0 1 2)100110100101102110011001100100100000201010001021?20?010301100011020(3 4)00110-?200011?1-00001301110310010?00110130110021010010102?0111010110100000001000111?000012100001211200001???211000000100101011000101000011110?0?????1000112101111?(1 2)01
	Ziphius_cavirostris          200121(0 1)00122110(0 1)01-1-0-0---12310012000310013121000(0 1)0001101001011021100011021001001010001010100110210101010301110011021(3 4)0(0 1)100-?20001111-0000131111-310111?0111103(0 1)110021?1001010210101001120100000001110021100001210000121121100120?21101000000010(0 1)0(0 1)00??10110000110000?????10001111011110101
	Mesoplodon_ginkgodens        200121(0 1)1011211010113-0-0---123100121003100?30210001?00110100101102111001001200100101000101?10011021?1010?0201110020021302?00??200??1?1-0000131111-310?????1111030110011000010102?01110011101000000011100211000112100?0121021001020?2110?00000001010000??10100000110??0?????100011310?11??101
	Xiphiacetus_bossi            20012000012214111111-0-0112??70100?000111(0 1)101011002000110000111102100001010100-00100000001020020020010(0 1)(0 1)?021111000102110(1 2)100-?131001?0??01001?010?3102100001100100100001100?0?3?(2 3)01010011(0 2)0011???00?00-01111001020(0 1)00102102000??00100?01??0?0001102020001001???????????????????????????????0
	Simocetus_rayi               000120000110010100200?00000??010?100001111??311000100001001010000400?0?0000200?000?00101032200120100000210001?01021010201?00-??3000010????0?20?20020011?1??01?0?0001?0??1?????000010?0111??????01????0??????????????????????????????????????????????????????????????????????????????????????
	Lipotes_vexillifer           2000100021220311012100-0111006011000002110132010000000110100111100110000000100-0010000000311002211101001103111010110001111010003213121010100110320311210010111131110100?0001020031112110100111000101100101100000200001021111010?200000110200210000202000011120011111020?10010??00310?0000000
	Parapontoporia_sternbergi    2000?011212213110111?0-0112??(6 7)?110?00021?01?10?100(0 1)00011010011110011000000??00-0010000000011001211102110?021110101001010(1 2)101000??1?1?1-00101???2(1 2)031021103011002000010?????0??0???????????????0?0?????0?????????????????????????????????????????0???????????????????????????????????????????
	Inia_geoffrensis             200010(0 1)101221311012100-011000601000100211013101000(0 1 2)000110000101001111000000020-001000000031100101110210(0 1)10301111011010(0 1)1110110--0(0 1)3120-10100---2203102110(1 2 3)0111(1 3)(1 2)(0 1)10011010102020-311020000100(0 1)01101011000211001112010(0 1)100111100000010001102100001000100000-2120001110?20?10010??00110?0011011
	Pontoporia_blainvillei       2000100101221311111100-0112007011001002110101010(0 1)010(0 1)0110000111103111000100020-0010000010011001201001100103111010110001021011103100121-101011(0 1)222031020003010012(0 1)1101101010?020-31102000010101100101110(0 1)2110011020100120101100100020001102100001000000000-2120001110?20?10010??0011010010000
	Pliopontos_littoralis        ?00??00?01??1??10?11?0-0??2????????000?????1??1000(0 1)01011000011100111100000(0 1)010-0010?000100110012011?1?01103011?10110101021?1(0 1)00??(0 1)01?1?1?100??-200310???0?011002010011??010?0?-1?1100000010?01???10?11-111?0011020?00122101000???2100?1?????????????????????????????????????????????????????
	Brachydelphis_mazeasi        001010(0 1)00112110111?1?0-0?????40?1?100011?0?2111010(1 2)010110000111001111000000010-001000001001100120110111010(2 3)011?101000?101?010003(1 2)1?1?(0 1)?1?100002100(2 3)10(1 2)??0?111001?1?0100101010?01311000?0000001???10110011110?1?0???0?122??11?0????10?????2??????????????10111???????????????????????????????
	Kentriodon_pernix            101110100112110101110?-0101??6??00??003110131011201010110000111000110001000100-0010000020012001201102000102(0 1)11110200100011(0 1)110???1(2 3)121?1010??1030-310210000110(0 1)20110000102010?013110200001000100010100011010011020010120101100?0?000?011??1???????????????(0 1)10???????????????????????????????
	Atocetus_iquensis            20111000011215010111?0--1120?5010000003110?11010201020110000111000110021000000-00121000203121112010?21101020110102?0000???110003213121?1?10011020-21??1??311?0010010010102010201?11000000(0 1)0?01??010110011(0 1)?0011020?10120101?101?2010001?0?????01002?00??11101???????????????????????????????
	Hadrodelphis_calvertense     20001?1001221401112100-01?100411000000?110?3201120200010000?1?1?0?1100?10?0100-0010?0?0000121111010?1???10301?????????00??0100???1?1?1-10?00?0????????1?????????????????1201??-1?1??0??0000?0?0?01?100-?10?001?020?1?120111??????1100?1???1????10020?0??00000???????????????????????????????
	Albireo_whistleri            0101??00011214010?11??-0111??50?0121003110111111202010110000101001111100001020-0011?000002120021110?101010301110010000002101002221?110-0010100010-310?1??3111002111001??020?0201?110210000?001000101?0011?100100000101201011001021201101?21120010021100001110???????????????????????????????
	Denebola_brachycephala       300110?001001101011?2??????????0?????02??0???0?1202?1?1?00401?1?001??101?0?000-?011???000311011211101000???01??111?0001??1010????1??20-00100??0?0?21??????01????????0???020?0201?1102100010001???10?100111?00?1000011100111100????????????????????????????111???????????????????????????????
	Delphinapterus_leucas        3100100001001201011120-01110111001200011101211112020101(0 1)00401010001111211(0 1)2110-001100001031201120110100010301111110010112101010210(0 1)110-00011000?0-31021(1 2)0001100201100001020102?13110200000000100010010?11(0 1)100010000111001111001002100011?2110001012(0 1)00000-211001111101010001111001101010102(1 2)
	Monodon_monoceros            310010001100120(0 1)01-120-111-0--100121001110131?112020101(0 1)00401010001111211(0 1)2110-00120000(0 1)03120112111?1000?02111111(1 2)00101011010102103110-0001100010-310?1??0011002011001010201020131101000000000000100100110?00010000111001111011100100?11?2110001000(0 1)0000011010011111010?0001111001101000?02(1 2)
	Odobenocetops_peruvianus     4--000120100010?013110-111-0-??????1?-----??0011002020111?3000100011102?10-000-001?0000?03???0--010?100?103111??0001211?1101-00-11?110-0010-00-020300????30?11??1110?0??120?0?01?11?1?00000?10???100100?2??000001??1?1?2111100??02?0????????????????????????????????????????????????????????
	Australithax_intermedia      ?????00?00??1?011???????????????????0?311013001???10001102301?1?01111121101220-00110000012120?12111?1010103?11100200?00021010????13121?11100???10?211?1??31?100??01011?????1??0????????????????00?????0?????????????????????????????????????????????????????????????????????????????????????
	Lomacetus_ginsburgi          11011001001111011?????????????1???21003110130?10?010101102301?1?0111112110122?-00110000012120012111?1?10?03?1?????????002101010??13120?10100????????1????3??100???102???????????????????????????????????????????????????????????????????????????????????????????????????????????????????????
	Miophocaena_nishinoi         ??????1??1??1??1???????????????????1??3?10??101??010101012501010001111211?2110?001?00000???????21110???????0??????????0??1010??????120??01?0????????????????????????????02010?0??110?00?0?0?0?00?1??01011???????????????????????????????????????????????????????????????????????????????????
	Archaeophocaena_teshioensis  ??????1?????????????????????????????0??????????????010?0120?1?10??111101102?10?00120000?131200????10?????????????2???????1010?02???1????01????????31???????1??????????????????-???????????????????????-??????????????????0??????????????????????????????????????????????????????????????????
	Pterophocaena_nishinoi       ?????????1??1??11??????????????????1003?1011101120201?11?1?01?1000??????10?00???0??-0??????????????0?110102?1110020010??21010022213120?10100?001??31121??3111002111011??02010?013110210000000100010101011010?11000?11120101120??22101???????????????????????????????????????????????????????
	Haborophocoena_minutus       ??????1??1??1??1???????????????????1003110?2?01120(1 2)0001002301?1?0011111110211??00110000011120012111?1?1?102011?0020010002?010102?1?120?1?10?????0?310????30100021?10??????????0??????????????????????????????????????????-??????????????????????????????????????????????????????????????????
	Haborophocoena_toyoshimai    ?????01?01??1?01??11??????2???????210?3110130111201010100130101000111101102110-001100000???????2111?101010201100020010002?010102?12120?1?100100?0?310?1??31110?211?011??0201020131102100000001??0101110110?0010000011120101100??????????????????????????????????????????????????????????????
	Numataphocoena_yamashitai    ?101?0???1???1?1??12????11??????0?2100311012001120?00??????0101000?111?110??10??0?1000?0???????211?010101???1?1002001??0?1?10????1?1?0?????????2??31??????1????????0?1??02010?01?1?02100000001000101110110?00?0????11??0111100??2??01?11????20010?2?00001??10???????????????????????????????
	Piscolithax_boreios          ?101?001011011011?1???????2???1?0?210031101200112020001102301?1?011111?010-220-0011?000012120112111?1?1010201?????????002?0101?????120??1100????????????????????????????020?0?01?1102100000001???101010110?001000??11120101?00???0?0???1????????????????????????????????????????????????????
	Piscolithax_longirostris     01001001011011011111????1120?61?0?110031101200112020101102301?1?011111?010122?-0011-000012?20011111?1?10102?110002000000?1110?02213120?11100110?00310?1??311?002??102?01020?0??1?1102000000001???1010??1???0011000?1112011110011?010?????21?????????????????????????????????????????????????
	Piscolithax_tedfordi         00001001011011011??????????????????100311011?0103010001102301?1?0111113110?22?-0011-000012120011111?1?10102?110002?00000?101??02??3120??1100???10?311?1??3111002?110?1?1020?0?01?11?2100000001???101010110?0011000?11120111?00????10????????????????????11110???????????????????????????????
	Semirostrum_ceruttii         0101101101???10111110??01?21062001210??1?01??0???010001?02301??00?1111(1 2 3)0100?20?001??0000020?01121010101010311100021011302101012?213120?11100???1?0211?1??301100101002101020102013110200000000100010101012110011000011122111100??22101?01021?21011121200011110???????????????????????????????
	Brabocetus_gigaseorum        ??0???1?00????01???????????????????10?311?????1???20?010023000100??????0????10??011000????????12111?10?0??3????0?2?0000?1?01???????????????????????????????????????0?1??????????????????????????????????????????????????????????????????????????????????????????????????????????????????????
	Septemtriocetus_bosselaersi  ?????00?01??1?011???????????????????0????????01120?0?010?2301?1?001111?010-210-00?1-0?00??????1211??101010201?00??0???001????????1?120?1110???????211?1??31??002011010????????-???????????????????????-?????????????????????????????????????????????????????????????????????????????????????
	Salumiphocaena_stocktoni     ?101??0101???101??11?0-01?2??61?0??10?31??1???1??010?010?2301?1?0?11110110???0-?011-000?1212?111?1??1010?0201?0?02?0?00?2??101?????1?0???1?0??1???31??????????????1??101020?0????1?????0?00001??01?1?1?111?00?00???1?120111?00?????0??01????????0????0??10100???????????????????????????????
	Phocoena_sinus               4100100100101101111220-01120?4100?21003110120010002000(0 1)1023010100(0 1)111130110220-00110000012120110111?1010103(0 1)11000100000011010002213120?11100001?00211??0?311100211001101020?0?01?1102000000001???101100111?0011000?11120?111??1122-2100102112001012000??110?0001111111110111001101101001?002
	Phocoena_spinipinnis         4100100100101101111220-0112014100121003110120110002000(0 1)10230101000111130110220-00110000012120110111?10(0 1)0?03(0 1)111001000000(1 2)1010002213120?11100001?00311????3111002(0 1)110110?020?0201?1102000000001???101100111?00110001111201(0 1)11(0 2)01122-2100102110001012020??1101000111111111?111001101101001?002
	Phocoena_dioptrica           4100100100111101111220-011201410012100311012011120(1 2)0001(0 1)0230101001111130110220-00110000012120110111?101010(2 3)011(0 1)001011100(1 2)1010002213120?11100002100211????311?00211(0 1)011??020?0?0??1?????0?1??0????1??110?21??01?00????12011??001122-310010211?0??????????11000???????1?11?11???????11??????0(1 2)
	Phocoena_phocoena            4100100100111101111220-011201(4 5 6)10012100311012011120(1 2)000110230101001111130110220-0011000001212011011101010?0(2 3)011000101110021010002213120-1110000200021121(0 1)031110(0 1)2(0 1)1102101020?020131102000000001???101100(0 1)21100110001111201111201022-3100102112(0 1)01010000??11010001111111110111001101101001100(1 2)
	Phocoenoides_dalli           410010010010110111122???11201(4 5 6)1001210031101201112020001(0 1)023010100111113010022?-0011000001212011011101?10102111?001011000(1 2)1010002213120?1110000200021121(0 1)0?1110020?102?01020?020131102000000001???1011101(1 2)1?0011000111120111100102(0 2)-31?010211(0 2)(0 1)00(0 1)10(0 1)00??11(0 1)00001111111110111001101101001?001
	Neophocaena_phocaenoides     4100100101001101111220-011101(0 4)10012100311012011120(1 2)0001(0 1)02301?1000111100111220-00110000012120110111?101010(2 3)(0 1)11000100000011010002213120-11100001100311?1?031110021?0021?1020?020131102000000001???101100111100110001111201111001022-2100102112(0 1)0101200000110(0 1)1001111111110111001101101001?02(1 2)
	Lissodelphis_borealis        110110010111120111112???11201(6 7)100120013110110(0 1)11202000(0 1)101501?110011102(0 1)10210?-001200001031200(0 1)2011?1?10102(0 1)11?0020000101?010002213120?10100010?00310?1??31110020?10??01020?0201?1101000000001???101110101?10110100101001(0 1)11111022-1100102110111112000??1101000110?101000011011101101001?022
	Cephalorhynchus_hectori      3101100101101201111120-011201(5 6)1001210031101301101020001101501?1000111001102100-0012000010312002201101310103011100200001011010002213120?1010001100-(2 3)10210031110?211101101020?020131102100010001???10110010110011010011102111110??22?11001?2110001012010001111000110?101000011011101101001?001
	Lagenorhynchus_acutus        310010120111110111112?????201610012001311010011120201011015010100011102100210?-00120000103120022011?2?1010(2 3)011?00100001011010022213120-10100010?0-210?1??31111021?101?01020??20?31102000000001???10101010010011010010100111101?????21?0??2112001111010??1111000110?101000011011101101001?002
	Orcaella_brevirostris        41001112010011011111??????001(0 4)100110003110130111202?1011015010110011100110200?-00120000103?20022011?1?10103011?10200001??111010221?120-10100010?0-310????31110020?001?01020?0201?1101100000001???101100100?00110100111001111(1 2)01022-1??01?2110111002000??1111(0 1)00110?101000011011101101001?001
	Orcinus_orca                 3101100211101101111120-0111010100101003110130110202?(0 1)0110100101100111021001100-00120000(1 2)03120022011?(1 2)010103011010200104011010(0 1)02213120-1010001?10-?10?1???1110020(0 1)10010112010201?11111000(0 1 2)0000000101110100?101101001110011111(0 1)1(0 1)20-31?010211200101?1?00?111(0 1)000110?101000011011101101001?001
	Feresa_attenuata             310111020100110111112???11101010012100311012(0 1)1112020101101501?110011102100210?-0012000010012011201101?10102011?10(1 2)0000(1 2)011010002213120-10100110?0-310?1?031111021?000?01020?020131102000000001???101110101100110100111001111101122-2100102112001010100??1101000110?101000011011101101001?002
	Globicephala_macrorhynchus   3101111201001101111120-0112001100121003110130110002?10111150101(0 1)00111021102100-00120000200120122011?011010211100020000402?110102213120-10100010?0-31021??311113301000101020?0201?1100000000001???101100101?10110100111001111001022-31?0?0?1100011(0 1)2(0 1)200011?1000110?101000011011101101001?003
	Grampus_griseus              31011000010001011111-???1121021001210031101201112020001100(0 5)010110011102010211?-00120000103120022011?0?10102011?00(1 2)0000(1 2)1?111002221?121010100010?0-310?1?031111030?000?01020?020131101(0 1)00000001???101110101110010100111021111011022-31?01?2110101110110??1101000110?101000011011101101001?002
	Hemisyntrachelus_cortesii    11001002011015011111??????1?00100111003110?2??11202?101101501?1?001110?100110?-0012-000103?20?22011?0?10102?11?00(1 2)00101???0101?221?120?1?100012?0-310????3111102??100????2?????1????2??0?0??01???10?1???0??0011????101021111101120-1??01?111?????12020??11110???????????????????????????????
	Peponocephala_electra        110111020100110111112???11201(4 5)100120003110130111(0 2)020101101501?110011102110210?-00120000203120022011?2?10102011?00200102011010002213121-10100110?0-310?1??31110021?000?01020?020131102(0 1)00000001???001110101?00110100101001111101122-21?0??2112101110110??1111000110?101000011011101101001?002
	Pseudorca_crassidens         3101110201001101111120-0??101(0 1)100101003110130110(2 3)020101111(0 5)0101(0 1)0011102(0 1)(0 1)02100-00120000103120122011012101020111(0 1)0(1 2)0000110101010221?120-1010001210-310?1??311100211000101020?020131101000000001???00111010010001010010100111110?(0 1)22-31?01?1?111010(0 1)00000011?1000110?101000011010101101001?003
	Delphinus_delphis            1001100201221501311120-0112017100120012110110011(2 3)02010110150101000111021102100-00120000103120022011?10101020111002000010(1 2)101000221312011010011010-310?1??3111002(0 1)1101101020?020131112100000001???101110101110110100101001111011(0 1)21-11?0??21121(0 1)1(0 1)10110??1101000110?101000011011101101001?002
	Lagenodelphis_hosei          010110020110150131112???11201(6 7)1001200121101010113020000101501?10001110?11(0 1)210?-0012000010312002201102?10102(0 1)11?002000010210100(0 2)221312(0 1)?10100110?0-310?10031110021?101?01020?0201?1102100000001???101010101?10110100101001111011022-2100102112101112110??1111000110?101000011010101101001?002
	Sousa_chinensis              200110002112150111112???11201610011(0 1)00311013001(0 1)0020101101501?11001110?(0 1)00210?-00120000103120022011?0?10103011?(0 1)0200001(0 1)11010002213120110100010?0-(2 3)10210031110020?000?0?0?0?0??0?11020010?0001???101110101?001??10???10???1?????20-210010211(0 2)101102110??111(0 1)000110?101000011011101101001?002
	Stenella_attenuata           200110(0 1)101121501211120-011201(6 7)10012001(2 3)1101101113020101101501?11001110?(0 1)102100-00120000103120022011?111010201100020000(1 2)021010022213120?1010011(0 2)?0-310211?3111002(0 1)?101101020?020131112100000001???1010101011101101001(0 1)1001(0 1)11011022-21001?2112101112(0 1)10001?11000110?101000011011101101001?002
	Tursiops_truncatus           1001100201111501211120-011201(4 5)1001200131101(0 1 2)0011(2 3)020101101(0 5)0101100111021102100-00120000103120022011013101020111(0 1)0200(0 1)0(1 2)(0 1)110100(0 2)221(2 3)12011010011210-31021(0 1)0(1 3)11100211(0 1)001010201020131102110010001000101110101100110100101001011111122-110010211(0 2)(0 1)01110110001111000110?1010000110111011010011002
	Sotalia_fluviatilis          100110010112150111112???11201(5 6)10012000311013(0 1)0101020101101501?1000111021(0 1)0210?-00120000103120012011?0?10103011?0020000101101010221?12001010001(0 2)?0-310?1?0311100(2 3)1?000?01020?0201?1102100000001???101010101?10110100111001111001020-210010211210110201(0 1)??1101000110?101000011011101101001?002
	Steno_bredanensis            1001100011121501110120-011101(4 5)00002000(2 3)110110011102010(0 1)101501?1100111021(0 1)02100-0012000010312001201101210102011?00200001021010(0 1)0221?12011010011010-31021(0 1)?311100211(0 1)00101020?02?131102100010001???101010101?00110100101021011101022-11?0??2112101112(0 1)10??1101000110?101000011011101101001?002
	Eodelphinus_kabatensis       ??????1???????????11??????2?????0?2???????????110?20?0?011?01??0???1102?101000????200?0???????????10??1??0??1?10010010????01012221?12???0100?10(1 2)??3102?00?111???????????020102013110210000000100010101010010011000010102111110?1????????????????????????????????????????????????????????????
	Papahu_taitapu               310??00001??1?01????0?-0???????????010111110(0 3)01120201011001010100010?011010200?001?00101010100010100100010?11?0001????00110?????00???????00????20?210212?2000???00???0??10?10?30001010?0?20001?0?1????????????????????????????????10????????????????????????????????????????????????????????
	Waipatia_hectori             ???????????????????0?????????????????????????????0????????1???????1??0??????????0????????????????1?0?0001????101010010?01????????0??0?-????????100200??111?00??2?000?0????????-???????????????????????????1?????????????????????????????????????????????????????????????????????????????????
	Awamokoa_tokarahi            ??????????????????20???????????????????????????02????????????01?0????????????????????????????????????000??????0101?001????????????????????????????(1 2 3)????11??0????????????10121?20?011200010?00?00111?00011???100020?00102100020??0000????????????002?2000????????????????????????????????????
	Waipatia_maerewhenua         ?00?000001??11010?20?11?100???000010001110?01010202020110010101000100011000000-00100010100020001011?100010011101010010001100--???0?100-00000???100200(1 2)1111000002000000??10121?102010200010000100111100011011100020100102100?20??00?0????????????????????????0???????????????????????????????
	Otekaikea_marplesi           ?????0?????????1??20????10????????1??011???011?020??2???0?1010100010?011000(0 1)010001000?0101010011011010001?1?110102000000110??????0??0?-????0???1?020011111000??2?0?000??10121?100010200010000101111?0011101??00120?00102110020??0000?????????0?00??120??????0???????????????????????????????
	Otekaikea_huata              201??0??????1(1 2)01?120???110????01101??011?1?011?0201???????0011100010?01100??010001000?0101010011011010101?2?1111010000001????????0????-????0???1?020011111000?02100000??10121?100011201010000101111?0011101????1??0?????????????00?0??00????10101021200000010???????????????????????????????
	Squalodon_calvertensis       2100?000012211010001??001000?0?000000??10(0 1)?11?103020101(0 1)01101110001000110?0000-001000200000200010111130010211101001000000110-????00110-0000??0?0002002(0 1)010000002100000??10010?202010100000010100011000102112101020?00102100120??20????01???????10?0121??00?11???????????????????????????????
	Notocetus_vanbenedeni        2000100001221100?1010110101???01101001???-?1101120(0 1)020100001111100100001000100-001000?010101??11011?(1 2)0(0 1)1102?111100100(0 1)1011000-?310(2 3)111-1?00????2??20??121300000110101000101111202010100002001111211000111112100000100103100000??00?????????????102-02111????????????????????????????????????
	Squalodelphis_fanianii       2000?0010122140?-1210?1010102401102?0??????????020?02?000??????100?0?0???0?000000?0000??????????011?200?1???1?1(0 1)010000101????????0?????????????20?20?????100??2?0100?0?????(1 2)???0???????????????????????????2??1?00?0???3?0??00??????????????????????????????????????????????????????????????
	Prosqualodon_davidis         010010000121110000200000110010?000?00-1??1?010102(0 1)(1 2)010010010111101100011000000-001000?0100020011011?1000102?110100101000??0?0?0200(2 3)1?0-0?00000-100(2 3)0?21???00?002?001?0??12??0?-0?01???1????????????0?01(0 1)101???01????????00??00???????????20?000102-021?????10???????????????????????????????
	Squaloziphius_emlongi        ?????00?01??1?010??????????????????000111??0111120200011000011100110001100010?-00100000100010021020?1?00102111?10000201011110-?000?120-0?00?10-?00300(1 2)10000101020?110?????????-???????????????????????-?????????????????????????????????????????????????????????????????????????????????????
	Zarhachis_flagellator        200010000122140101111???1020170110210???????1?12202010000011111110100?01000000-00100020000020011010011(0 1)110211111001000111121??1310(2 3)111-0000?20-201300?121300?002001010??121?1?10001010(0 1)00(0 1)1011???120000(0 1)?1?21?1020(0 1)001031101001000?0?0010???????????????????????????????????????????????????
	Pomatodelphis_inaequalis     2000100001122400011?????????07?110?10?1??-?0?11220?0200001101?1110100??100000?-001000?0?00020001010?0?01?02011?100101010??1??-131??111-0000??0-?01300???13?0?0001?000000021?1?-0?01?1000001010???12000-121?2101020?0?102110000????????0?????????????????????????????????????????????????????
	Platanista_gangetica         2010100001222410011110-0??11150110011-1?1?0331122120(0 1)011001110111010002(0 1)000000-001000200000100(0 1)10010(1 2)00010311101001110000120?013100111-0000120-20130010?1300000(1 2)1100100?101(1 2)11??0010100100111101112001011112000120100103111000000000000?0100000102--2111000(0 1)2001111100?????10??0001010101010
	Phocageneus_venustus         ????????????????????????????????????????????????????????????????????????????????????????????????????????????????????????????????????????????????????????????????????????121?1??0?0101?0002?0??112?1??01121?21?(0 1)?0???0102??000???????????????????????????????????????????????????????????????
	ZMT_73                       ?????????????????????????????????????????????????????????????????????????????????????????????????????????????????2?02????????????0???0????????????20???211????????????0?10020130?01?1000?2??0?01010???????????102??????3112010??????????????????????????????????????????????????????????????
	OU_22670                     ?10??????1???10????????1???????????01??????????020???2220??111?1001??0??????????0???0?0101?10001?11010?1102?110011????10?????????0?????????????2??(1 2 3)?????????????????????????????????????????????????????????????????????????????????????????????????????????????????????????????????????????
	'MO-1'                       ?????00000??????????????????????????1????????0102?201???00??101000?????1000100??0??001??????????010??000?0001????1?0?010??0100???0?????????????2??200?1111?0????????????10120?20001120000100010111100001111????020?0???2110?20??????????????????????????????????????????????????????????????

;

END;
BEGIN TREES;
	Title Trees;
	LINK Taxa = Taxa;
	TRANSLATE
		1 Georgiacetus_vogtlensis,
		2 Zygorhiza_kochii,
		3 Archaeodelphis_patrius,
		4 Xenorophus_sloanii,
		5 Agorophius_pygmaeus,
		6 Patriocetus_kazakhstanicus,
		7 Orycterocetus_crocodilinus,
		8 Physeter_catodon,
		9 Kogia_breviceps,
		10 Tasmacetus_shepherdi,
		11 Berardius_bairdii,
		12 Ziphius_cavirostris,
		13 Mesoplodon_ginkgodens,
		14 Xiphiacetus_bossi,
		15 Simocetus_rayi,
		16 Lipotes_vexillifer,
		17 Parapontoporia_sternbergi,
		18 Inia_geoffrensis,
		19 Pontoporia_blainvillei,
		20 Pliopontos_littoralis,
		21 Brachydelphis_mazeasi,
		22 Kentriodon_pernix,
		23 Atocetus_iquensis,
		24 Hadrodelphis_calvertense,
		25 Albireo_whistleri,
		26 Denebola_brachycephala,
		27 Delphinapterus_leucas,
		28 Monodon_monoceros,
		29 Odobenocetops_peruvianus,
		30 Australithax_intermedia,
		31 Lomacetus_ginsburgi,
		32 Miophocaena_nishinoi,
		33 Archaeophocaena_teshioensis,
		34 Pterophocaena_nishinoi,
		35 Haborophocoena_minutus,
		36 Haborophocoena_toyoshimai,
		37 Numataphocoena_yamashitai,
		38 Piscolithax_boreios,
		39 Piscolithax_longirostris,
		40 Piscolithax_tedfordi,
		41 Semirostrum_ceruttii,
		42 Brabocetus_gigaseorum,
		43 Septemtriocetus_bosselaersi,
		44 Salumiphocaena_stocktoni,
		45 Phocoena_sinus,
		46 Phocoena_spinipinnis,
		47 Phocoena_dioptrica,
		48 Phocoena_phocoena,
		49 Phocoenoides_dalli,
		50 Neophocaena_phocaenoides,
		51 Lissodelphis_borealis,
		52 Cephalorhynchus_hectori,
		53 Lagenorhynchus_acutus,
		54 Orcaella_brevirostris,
		55 Orcinus_orca,
		56 Feresa_attenuata,
		57 Globicephala_macrorhynchus,
		58 Grampus_griseus,
		59 Hemisyntrachelus_cortesii,
		60 Peponocephala_electra,
		61 Pseudorca_crassidens,
		62 Delphinus_delphis,
		63 Lagenodelphis_hosei,
		64 Sousa_chinensis,
		65 Stenella_attenuata,
		66 Tursiops_truncatus,
		67 Sotalia_fluviatilis,
		68 Steno_bredanensis,
		69 Eodelphinus_kabatensis,
		70 Papahu_taitapu,
		71 Waipatia_hectori,
		72 Awamokoa_tokarahi,
		73 Waipatia_maerewhenua,
		74 Otekaikea_marplesi,
		75 Otekaikea_huata,
		76 Squalodon_calvertensis,
		77 Notocetus_vanbenedeni,
		78 Squalodelphis_fanianii,
		79 Prosqualodon_davidis,
		80 Squaloziphius_emlongi,
		81 Zarhachis_flagellator,
		82 Pomatodelphis_inaequalis,
		83 Platanista_gangetica,
		84 Phocageneus_venustus,
		85 ZMT_73,
		86 OU_22670,
		87 'MO-1';
	TREE 'molecular tree++' = ((((((((27,28),(50,((48,49),(45,47,46)))),(54,((51,(53,52)),((67,(64,(63,((62,65),66)))),(55,(68,(58,(61,(56,(57,60)))))))))),(16,(18,19))),(11,(12,10,13))),83),(9,8)),1);

END;


BEGIN MESQUITECHARMODELS;
	ProbModelSet * UNTITLED   =  'Mk1 (est.)':  1 -  284;
END;

BEGIN MacClade;
	Version 4.0 87;
	LastModified 2084241196;
	FileSettings treewindow '1' '1' '55' '1';
	Singles 000;
	Editor 00011001111111100100010010 '0' '24' Geneva '9' '218' '1' all;
	EditorPosition '65' '34' '771' '1201';
	TreeWindowPosition '46' '6' '801' '1230';
	ListWindow Characters closed Geneva '9' '50' '10' '129' '501' 000;
	ListWindow Taxa closed Geneva '9' '50' '10' '273' '332' 100000000;
	ListWindow Trees open Geneva '9' '579' '107' '129' '379';
	ListWindow TypeSets closed Geneva '9' '50' '10' '276' '490';
	ListWindow WtSets closed Geneva '9' '50' '10' '276' '490';
	ListWindow ExSets closed Geneva '9' '50' '10' '276' '490';
	ListWindow CharSets closed Geneva '9' '50' '10' '276' '490';
	ListWindow TaxSets closed Geneva '9' '50' '10' '276' '490';
	ListWindow CharPartitions closed Geneva '9' '50' '10' '276' '490';
	ListWindow CharPartNames closed Geneva '9' '50' '10' '276' '490';
	ListWindow WtSets closed Geneva '9' '50' '10' '276' '490';
	ChartWindowPosition '52' '30' '772' '1220';
	StateNamesSymbols closed Geneva '9' '10' '50' '30' '148' '220';
	WindowOrder List Trees Tree;
	OtherSymbols & / 00 ? -;
	Correlation '0' '0' '1000' '0' '0' 10011010;
	Salmo 00000001;
	EditorFile '2';
	ExportHTML _ MOSS '100' 110000;
	PrettyPrint 10;
	CharLegendPosition '729' '1135' '99' '85';
	TreeLegendPosition '740' '1037' '88' '93';
	EditorToolsPosition '440' '1032' '115' '165';
	TreeToolsPosition '424' '46' '126' '138';
	TreeWindowProgram 00;
	TreeWindow 0000;
	Continuous '0' '3' 1;
	Calculations 1100001;
	SummaryMode '0' '0' 0;
	Charts Geneva '9' ( normal ) 0010;
	NexusOptions '0' '0' '50' 001011011;
	TipLabel '1';
	TreeFont Geneva '9' ( normal );
	TreeShape 1.0 1.0 0101;
	TraceLabels 0101;
	ChartColors '0' '0' '65535' '9' '0' 1;
	ChartBiggestSpot 1;
	ChartPercent 10;
	ChartBarWidth '10' 1;
	ChartVerticalAxis 10101;
	ChartMinMax '0';
	TraceAllChangesDisplay '0' 1;
	BarsOnBranchesDisplay '1' '0' '60000' '10000' '10000' '10000' '10000' '60000' '65000' '65000' '65000' '6' '1' 0000111;
	ContinuousBranchLabels 0;
	AllStatesBranchLabels 1;
	IndexNotation '2' 1;
	PrintTree 10.00 '4' '2' '2' '2' '2' '2' '2' '2' '2' '2' '2' Geneva '9' ( normal ) Geneva '10' ( normal ) Geneva '9' ( normal ) Geneva '9' ( normal ) Geneva '9' ( bold ) Geneva '9' ( normal ) Geneva '9' ( normal ) '83' '115' '13' '45' '116' '148' '13' '45' '149' '181' '13' '45' '182' '214' '13' '45' '258' '47' '0' '0' '-3365' '663' '439' '35' '517' '35' '517' '391' '24' '35' '1' '1' '1' '1' '0' '15' '-39' '4' '-40' '0' '1' '2' '1' '8' '10' '8' '0' '2' 0100110000000000010100000110000;
	MatchChar 00 .;
	EntryInterpretation 01;
	ColorOptions 00;
	TreeTools '0' '5' '4' '0' '10' '4' '0' 00100111111101110;
	EditorTools '0' '0' '0' '1000' '0' '0' '6' '3' '1' 100010101110011;
	PairAlign '2' '2' '3' '2' '1' '1' '2' '1' '3' 1010;
	BothTools '1';

END;
BEGIN ASSUMPTIONS;
	OPTIONS DEFTYPE = unord PolyTcount = MINSTEPS;
	TYPESET * UNTITLED   =  unord:  1 -  284;

END;

Begin MESQUITE;
		MESQUITESCRIPTVERSION 2;
		TITLE AUTO;
		tell ProjectCoordinator;
		timeSaved 1486800709918;
		getEmployee #mesquite.minimal.ManageTaxa.ManageTaxa;
		tell It;
			setID 0 448398220000239431;
			tell It;
				setDefaultOrder  5 6 7 8 9 10 11 12 13 22 23 24 25 26 110 27 28 29 30 31 32 33 34 35 36 37 38 39 40 41 42 77 78 75 79 43 1 44 45 46 0 89 48 47 49 50 51 52 53 54 55 56 57 58 59 60 61 62 63 64 65 66 67 68 69 70 73 74 76 83 81 84 14 79 80 15 16 82 17 18 19 20 21 113 102 103 92;
				attachments ;
			endTell;
		endTell;
		getEmployee #mesquite.charMatrices.ManageCharacters.ManageCharacters;
		tell It;
			setID 0 6131485511813259781;
			tell It;
				setDefaultOrder  0 1 2 3 4 5 272 6 7 8 9 10 11 12 13 14 16 17 18 19 20 298 299 300 21 22 23 24 25 26 27 28 29 30 31 32 33 34 35 36 37 38 39 40 41 42 43 44 45 46 47 48 49 51 52 273 274 53 73 55 56 57 58 59 60 61 62 63 64 65 66 67 68 69 70 71 72 278 74 75 76 77 78 79 80 81 82 83 84 85 86 87 88 89 90 91 92 93 94 95 96 282 97 98 99 100 101 102 103 104 285 105 106 107 108 110 111 112 113 114 115 116 117 118 119 120 121 122 123 124 125 126 127 128 129 130 131 132 133 134 135 136 137 281 138 139 140 141 142 143 144 145 146 147 148 149 150 151 152 153 154 293 155 156 157 294 158 159 160 161 162 301 163 164 276 165 166 167 168 169 170 171 173 174 172 175 176 177 178 179 302 308 305 180 181 182 183 184 277 185 186 187 188 189 190 191 192 193 194 195 196 197 198 199 200 201 202 203 204 205 206 207 208 209 210 211 212 213 214 216 217 218 219 222 223 224 225 226 227 228 229 230 231 232 233 234 306 307 235 236 237 238 239 240 241 242 243 244 245 246 247 248 249 250 251 252 253 254 255 256 257 258 259 260 261 262 263 264 265 267 268 269 270 271;
				attachments ;
			endTell;
			mqVersion 275;
			checksumv 0 3 921293523 null  getNumChars 284 numChars 284 getNumTaxa 87 numTaxa 87   short true   bits 255   states 255   sumSquaresStatesOnly 444331.0 sumSquares 444331.0 longCompressibleToShort false usingShortMatrix true   NumFiles 1 NumMatrices 1;
			mqVersion;
		endTell;
		getWindow;
		tell It;
			suppress;
			setResourcesState false false 100;
			setPopoutState 400;
			setExplanationSize 0;
			setAnnotationSize 0;
			setFontIncAnnot 0;
			setFontIncExp 0;
			setSize 1234 944;
			setLocation 0 22;
			setFont SanSerif;
			setFontSize 10;
			getToolPalette;
			tell It;
			endTell;
			desuppress;
		endTell;
		getEmployee  #mesquite.trees.ManageTrees.ManageTrees;
		tell It;
			showTrees 0 #mesquite.lists.TreesList.TreesList;
			tell It;
				setTreeBlock 1;
				getWindow;
				tell It;
					newAssistant  #mesquite.lists.NumForTreeList.NumForTreeList;
				tell It;
					suppress;
					setValueTask  #mesquite.trees.NumberOfTaxa.NumberOfTaxa;
					desuppress;
				endTell;
					newAssistant  #mesquite.lists.TreeListRooted.TreeListRooted;
					newAssistant  #mesquite.lists.TreeListPolys.TreeListPolys;
					newAssistant  #mesquite.lists.TreeListPolyAssumption.TreeListPolyAssumption;
					setExplanationSize 30;
					setAnnotationSize 20;
					setFontIncAnnot 0;
					setFontIncExp 0;
					setSize 1134 877;
					setLocation 0 22;
					setFont SanSerif;
					setFontSize 10;
					getToolPalette;
					tell It;
						setTool mesquite.lists.TreesList.TreesListWindow.ibeam;
					endTell;
				endTell;
				showWindow;
			endTell;
		endTell;
		getEmployee  #mesquite.trees.BasicTreeWindowCoord.BasicTreeWindowCoord;
		tell It;
			makeTreeWindow #448398220000239431  #mesquite.trees.BasicTreeWindowMaker.BasicTreeWindowMaker;
			tell It;
				suppressEPCResponse;
				setTreeSource  #mesquite.trees.StoredTrees.StoredTrees;
				tell It;
					setTreeBlock 1;
					toggleUseWeights off;
				endTell;
				setAssignedID 1066.1474779131955.4433165029908369545;
				getTreeWindow;
				tell It;
					setExplanationSize 30;
					setAnnotationSize 20;
					setFontIncAnnot 0;
					setFontIncExp 0;
					setSize 1134 877;
					setLocation 0 22;
					setFont SanSerif;
					setFontSize 10;
					getToolPalette;
					tell It;
						setTool mesquite.trees.BasicTreeWindowMaker.BasicTreeWindow.arrow;
					endTell;
					getTreeDrawCoordinator #mesquite.trees.BasicTreeDrawCoordinator.BasicTreeDrawCoordinator;
				tell It;
					suppress;
					setTreeDrawer  #mesquite.trees.SquareTree.SquareTree;
					tell It;
						setNodeLocs #mesquite.trees.NodeLocsStandard.NodeLocsStandard;
						tell It;
							branchLengthsToggle off;
							toggleScale on;
							toggleBroadScale off;
							toggleCenter on;
							toggleEven on;
						endTell;
						setEdgeWidth 6;
						orientUp;
						setCornerMode Right_Angle  50;
					endTell;
					setBackground White;
					setBranchColor Black;
					showNodeNumbers off;
					showBranchColors on;
					labelBranchLengths off;
					centerBrLenLabels on;
					showBrLensUnspecified on;
					showBrLenLabelsOnTerminals on;
					setBrLenLabelColor 0 0 255;
					setNumBrLenDecimals 6;
					desuppress;
					getEmployee #mesquite.trees.BasicDrawTaxonNames.BasicDrawTaxonNames;
					tell It;
						setColor Black;
						toggleColorPartition on;
						toggleShadePartition off;
						toggleShowFootnotes on;
						toggleNodeLabels on;
						toggleCenterNodeNames off;
						toggleShowNames on;
						namesAngle ?;
					endTell;
				endTell;
					setTreeNumber 1;
					setTree '((((((((27,28),(50,((48,49),(45,47,46)))),(54,((51,(53,52)),((67,(64,(63,((62,65),66)))),(55,(68,(58,(61,(56,(57,60)))))))))),(16,(18,19))),(11,(12,10,13))),83),(9,8)),1);';
					setDrawingSizeMode 0;
					toggleLegendFloat on;
					scale 0;
					toggleTextOnTree off;
					showWindow;
				endTell;
				desuppressEPCResponse;
				getEmployee #mesquite.trees.ColorBranches.ColorBranches;
				tell It;
					setColor Red;
					removeColor off;
				endTell;
				getEmployee #mesquite.ornamental.BranchNotes.BranchNotes;
				tell It;
					setAlwaysOn off;
				endTell;
				getEmployee #mesquite.ornamental.ColorTreeByPartition.ColorTreeByPartition;
				tell It;
					colorByPartition off;
				endTell;
				getEmployee #mesquite.ornamental.DrawTreeAssocDoubles.DrawTreeAssocDoubles;
				tell It;
					setOn on;
					setDigits 4;
					writeAsPercentage off;
					toggleCentred on;
					toggleHorizontal on;
					toggleWhiteEdges on;
					setFontSize 10;
					setOffset 0  0;
				endTell;
				getEmployee #mesquite.ornamental.DrawTreeAssocStrings.DrawTreeAssocStrings;
				tell It;
					setOn on;
					toggleCentred on;
					toggleHorizontal on;
					setFontSize 10;
					setOffset 0  0;
				endTell;
				getEmployee #mesquite.trees.TreeInfoValues.TreeInfoValues;
				tell It;
					panelOpen false;
				endTell;
			endTell;
		endTell;
		getEmployee  #mesquite.charMatrices.BasicDataWindowCoord.BasicDataWindowCoord;
		tell It;
			showDataWindow #6131485511813259781 #mesquite.charMatrices.BasicDataWindowMaker.BasicDataWindowMaker;
			tell It;
				getWindow;
				tell It;
					getTable;
					tell It;
						rowNamesWidth 111;
					endTell;
					setExplanationSize 30;
					setAnnotationSize 20;
					setFontIncAnnot 0;
					setFontIncExp 0;
					setSize 1134 877;
					setLocation 0 22;
					setFont SanSerif;
					setFontSize 10;
					getToolPalette;
					tell It;
						setTool mesquite.charMatrices.BasicDataWindowMaker.BasicDataWindow.ibeam;
					endTell;
					setActive;
					setTool mesquite.charMatrices.BasicDataWindowMaker.BasicDataWindow.ibeam;
					colorCells  #mesquite.charMatrices.NoColor.NoColor;
					colorRowNames  #mesquite.charMatrices.TaxonGroupColor.TaxonGroupColor;
					colorColumnNames  #mesquite.charMatrices.CharGroupColor.CharGroupColor;
					colorText  #mesquite.charMatrices.NoColor.NoColor;
					setBackground White;
					toggleShowNames on;
					toggleShowTaxonNames on;
					toggleTight off;
					toggleThinRows off;
					toggleShowChanges on;
					toggleSeparateLines off;
					toggleShowStates on;
					toggleAutoWCharNames on;
					toggleAutoTaxonNames off;
					toggleShowDefaultCharNames off;
					toggleConstrainCW on;
					toggleBirdsEye off;
					toggleShowPaleGrid off;
					toggleShowPaleCellColors off;
					togglePaleInapplicable on;
					toggleShowBoldCellText off;
					toggleAllowAutosize on;
					toggleColorsPanel off;
					toggleDiagonal on;
					setDiagonalHeight 80;
					toggleLinkedScrolling on;
					toggleScrollLinkedTables off;
				endTell;
				showWindow;
				getWindow;
				tell It;
					forceAutosize;
				endTell;
				getEmployee #mesquite.charMatrices.ColorByState.ColorByState;
				tell It;
					setStateLimit 9;
					toggleUniformMaximum on;
				endTell;
				getEmployee #mesquite.charMatrices.ColorCells.ColorCells;
				tell It;
					setColor Red;
					removeColor off;
				endTell;
				getEmployee #mesquite.categ.StateNamesStrip.StateNamesStrip;
				tell It;
					showStrip off;
				endTell;
				getEmployee #mesquite.charMatrices.AnnotPanel.AnnotPanel;
				tell It;
					togglePanel off;
				endTell;
				getEmployee #mesquite.charMatrices.CharReferenceStrip.CharReferenceStrip;
				tell It;
					showStrip off;
				endTell;
				getEmployee #mesquite.charMatrices.QuickKeySelector.QuickKeySelector;
				tell It;
					autotabOff;
				endTell;
				getEmployee #mesquite.charMatrices.SelSummaryStrip.SelSummaryStrip;
				tell It;
					showStrip off;
				endTell;
				getEmployee #mesquite.categ.SmallStateNamesEditor.SmallStateNamesEditor;
				tell It;
					panelOpen true;
				endTell;
			endTell;
		endTell;
		endTell;
end;
