# Supplementary material for: A new tropical Oligocene dolphin from Montañita/Olón, Santa Elena, Ecuador
Source: PLoS One. 2017 Dec 20;12(12):e0188380. doi: 10.1371/journal.pone.0188380 (PMC5737981; doi:10.1371/journal.pone.0188380)
Supplement: S3 File — (TNT) [file pone.0188380.s005.tnt]

xread
284 87
Georgiacetus_vogtlensis	?000?20000000?020000??0?000??0?000020??0000?0?0??-003222-?0?000?040000000???00--000000000000000-000?0002000?00000?00000?0000--?00000?0-??00??0?0000-?00??0?0?0000000?0????????-?0?00?????????0?????0?0-???000?000???0??0?0???0????????00??????????????00????????????????????????????????????
Zygorhiza_kochii	000002000000100200000000000?000000020000000?0?000-[1 2]03222-?00000?04000000000?00--000000000000001-000?0002000?00?1000010001000?-0000[2 3]000-0000000-00?1-0?????0010010010000000000000?0100?00??00[0 1]0?00000?00000000000?0?0?0?0000?00000000?0000??0?00????0?0????000???????????????????????????????
Archaeodelphis_patrius	?????????1??1??10??????????????????3??0100?0211?00?1??????0010000000000????-?0-00000100?0001001-?100??02000??001000000???000--?100?000-0000?00-00?10011??3?01101000000??1?0?0?-?0?10?01?????????0??0??-??01??0?0????????????????????????????????????????????????????????????????????????????
Xenorophus_sloanii	?000?000111011010020????000????????3000100?2111??021?????010101?00001000000?00-00000100?000100000100???1?????????????????000-??0?0?0??-??000??????????????????????????????????-???????????????????????-?????????????????????????????????????????????????????????????????????????????????????
Agorophius_pygmaeus	?????0???1??0?01???0??0???0??0?000?-????01?11010?020100001101010?000000000??00-000000[1 2]010?0?001001001000100110?1011000011????????0????-0?00???????0??1?11??0????????00????????-???????????????????????-????????????????????????????????0????????????????????????????????????????????????????
Patriocetus_kazakhstanicus	2000?0?011??1101?000????000?????0?00?01?01?01?1000?00001011010100010000000??00-?0?00010?0?0200000100100010011??100101001??00??????????-??00????0??30??11?300101???001?????????-?[0 1]????????????????????000??1?????????????????????????????????????????????????????????????????????????????????
Orycterocetus_crocodilinus	2000?0[0 1]0110?01000131????--2????????11??????11010011011[0 1][0 1]112001100110100000200?1111?000[0 1]00002?01-001?0?00011110?000010-400200--21003000-0000?10-?0-2002100001012[2 3]1?100???000?02-?11011000110001???00?00-200??00012?00101110?021??????????????????????????????????????????????????????????????
Physeter_catodon	21011011111001000131-0-01120[0 1][4 5]00002[0 1]10211001101021000111012001110010100000200001110000100-01001-0010110-0110110000010-400200--22003000-000011?-01-3001110011002301?00010100102023111100001000100000100020010000111?010111020[1 2]1011224110?11000000001110000011011000?0?0?????0000000010??01211
Kogia_breviceps	01011001111011000111-0-0--201010002101211102101001[1 2]0211110-0011100-11000002200011100001---------0001011-01111101100000400210--21000000-0000101-12??000100011101301100110100102023110100002110100200110012010000111101011102020001022110111002001001100000001011000?0?0?????0000002010??01001
Tasmacetus_shepherdi	2001110001221110011100-011012501002[0 1]003101121210300000110000101002111011001100100101000101010012021?201010[2 3]01100011021300110-120000111-0000031111031001110111003?111021?1001010220112001120100000001100021100001210000101120001120-211010[0 1]0?20??010010??101100001100?0?????10001111011110101
Berardius_bairdii	20012000011211010113-0-0---12210012[0 1]00310003121020[0 1 2]100110100101102110011001100100100000201010001021?20?010301100011020[3 4]00110-?200011?1-00001301110310010?00110130110021010010102?0111010110100000001000111?000012100001211200001???211000000100101011000101000011110?0?????1000112101111?[1 2]01
Ziphius_cavirostris	200121[0 1]00122110[0 1]01-1-0-0---12310012000310013121000[0 1]0001101001011021100011021001001010001010100110210101010301110011021[3 4]0[0 1]100-?20001111-0000131111-310111?0111103[0 1]110021?1001010210101001120100000001110021100001210000121121100120?21101000000010[0 1]0[0 1]00??10110000110000?????10001111011110101
Mesoplodon_ginkgodens	200121[0 1]1011211010113-0-0---123100121003100?30210001?00110100101102111001001200100101000101?10011021?1010?0201110020021302?00??200??1?1-0000131111-310?????1111030110011000010102?01110011101000000011100211000112100?0121021001020?2110?00000001010000??10100000110??0?????100011310?11??101
Xiphiacetus_bossi	20012000012214111111-0-0112??70100?000111[0 1]101011002000110000111102100001010100-00100000001020020020010[0 1][0 1]?021111000102110[1 2]100-?131001?0??01001?010?3102100001100100100001100?0?3?[2 3]01010011[0 2]0011???00?00-01111001020[0 1]00102102000??00100?01??0?0001102020001001???????????????????????????????0
Simocetus_rayi	000120000110010100200?00000??010?100001111??311000100001001010000400?0?0000200?000?00101032200120100000210001?01021010201?00-??3000010????0?20?20020011?1??01?0?0001?0??1?????000010?0111??????01????0??????????????????????????????????????????????????????????????????????????????????????
Lipotes_vexillifer	2000100021220311012100-0111006011000002110132010000000110100111100110000000100-0010000000311002211101001103111010110001111010003213121010100110320311210010111131110100?0001020031112110100111000101100101100000200001021111010?200000110200210000202000011120011111020?10010??00310?0000000
Parapontoporia_sternbergi	2000?011212213110111?0-0112??[6 7]?110?00021?01?10?100[0 1]00011010011110011000000??00-0010000000011001211102110?021110101001010[1 2]101000??1?1?1-00101???2[1 2]031021103011002000010?????0??0???????????????0?0?????0?????????????????????????????????????????0???????????????????????????????????????????
Inia_geoffrensis	200010[0 1]101221311012100-011000601000100211013101000[0 1 2]000110000101001111000000020-001000000031100101110210[0 1]10301111011010[0 1]1110110--0[0 1]3120-10100---2203102110[1 2 3]0111[1 3][1 2][0 1]10011010102020-311020000100[0 1]01101011000211001112010[0 1]100111100000010001102100001000100000-2120001110?20?10010??00110?0011011
Pontoporia_blainvillei	2000100101221311111100-0112007011001002110101010[0 1]010[0 1]0110000111103111000100020-0010000010011001201001100103111010110001021011103100121-101011[0 1]222031020003010012[0 1]1101101010?020-31102000010101100101110[0 1]2110011020100120101100100020001102100001000000000-2120001110?20?10010??0011010010000
Pliopontos_littoralis	?00??00?01??1??10?11?0-0??2????????000?????1??1000[0 1]01011000011100111100000[0 1]010-0010?000100110012011?1?01103011?10110101021?1[0 1]00??[0 1]01?1?1?100??-200310???0?011002010011??010?0?-1?1100000010?01???10?11-111?0011020?00122101000???2100?1?????????????????????????????????????????????????????
Brachydelphis_mazeasi	001010[0 1]00112110111?1?0-0?????40?1?100011?0?2111010[1 2]010110000111001111000000010-001000001001100120110111010[2 3]011?101000?101?010003[1 2]1?1?[0 1]?1?100002100[2 3]10[1 2]??0?111001?1?0100101010?01311000?0000001???10110011110?1?0???0?122??11?0????10?????2??????????????10111???????????????????????????????
Kentriodon_pernix	101110100112110101110?-0101??6??00??003110131011201010110000111000110001000100-0010000020012001201102000102[0 1]11110200100011[0 1]110???1[2 3]121?1010??1030-310210000110[0 1]20110000102010?013110200001000100010100011010011020010120101100?0?000?011??1???????????????[0 1]10???????????????????????????????
Atocetus_iquensis	20111000011215010111?0--1120?5010000003110?11010201020110000111000110021000000-00121000203121112010?21101020110102?0000???110003213121?1?10011020-21??1??311?0010010010102010201?11000000[0 1]0?01??010110011[0 1]?0011020?10120101?101?2010001?0?????01002?00??11101???????????????????????????????
Hadrodelphis_calvertense	20001?1001221401112100-01?100411000000?110?3201120200010000?1?1?0?1100?10?0100-0010?0?0000121111010?1???10301?????????00??0100???1?1?1-10?00?0????????1?????????????????1201??-1?1??0??0000?0?0?01?100-?10?001?020?1?120111??????1100?1???1????10020?0??00000???????????????????????????????
Albireo_whistleri	0101??00011214010?11??-0111??50?0121003110111111202010110000101001111100001020-0011?000002120021110?101010301110010000002101002221?110-0010100010-310?1??3111002111001??020?0201?110210000?001000101?0011?100100000101201011001021201101?21120010021100001110???????????????????????????????
Denebola_brachycephala	300110?001001101011?2??????????0?????02??0???0?1202?1?1?00401?1?001??101?0?000-?011???000311011211101000???01??111?0001??1010????1??20-00100??0?0?21??????01????????0???020?0201?1102100010001???10?100111?00?1000011100111100????????????????????????????111???????????????????????????????
Delphinapterus_leucas	3100100001001201011120-01110111001200011101211112020101[0 1]00401010001111211[0 1]2110-001100001031201120110100010301111110010112101010210[0 1]110-00011000?0-31021[1 2]0001100201100001020102?13110200000000100010010?11[0 1]100010000111001111001002100011?2110001012[0 1]00000-211001111101010001111001101010102[1 2]
Monodon_monoceros	310010001100120[0 1]01-120-111-0--100121001110131?112020101[0 1]00401010001111211[0 1]2110-00120000[0 1]03120112111?1000?02111111[1 2]00101011010102103110-0001100010-310?1??0011002011001010201020131101000000000000100100110?00010000111001111011100100?11?2110001000[0 1]0000011010011111010?0001111001101000?02[1 2]
Odobenocetops_peruvianus	4--000120100010?013110-111-0-??????1?-----??0011002020111?3000100011102?10-000-001?0000?03???0--010?100?103111??0001211?1101-00-11?110-0010-00-020300????30?11??1110?0??120?0?01?11?1?00000?10???100100?2??000001??1?1?2111100??02?0????????????????????????????????????????????????????????
Australithax_intermedia	?????00?00??1?011???????????????????0?311013001???10001102301?1?01111121101220-00110000012120?12111?1010103?11100200?00021010????13121?11100???10?211?1??31?100??01011?????1??0????????????????00?????0?????????????????????????????????????????????????????????????????????????????????????
Lomacetus_ginsburgi	11011001001111011?????????????1???21003110130?10?010101102301?1?0111112110122?-00110000012120012111?1?10?03?1?????????002101010??13120?10100????????1????3??100???102???????????????????????????????????????????????????????????????????????????????????????????????????????????????????????
Miophocaena_nishinoi	??????1??1??1??1???????????????????1??3?10??101??010101012501010001111211?2110?001?00000???????21110???????0??????????0??1010??????120??01?0????????????????????????????02010?0??110?00?0?0?0?00?1??01011???????????????????????????????????????????????????????????????????????????????????
Archaeophocaena_teshioensis	??????1?????????????????????????????0??????????????010?0120?1?10??111101102?10?00120000?131200????10?????????????2???????1010?02???1????01????????31???????1??????????????????-???????????????????????-??????????????????0??????????????????????????????????????????????????????????????????
Pterophocaena_nishinoi	?????????1??1??11??????????????????1003?1011101120201?11?1?01?1000??????10?00???0??-0??????????????0?110102?1110020010??21010022213120?10100?001??31121??3111002111011??02010?013110210000000100010101011010?11000?11120101120??22101???????????????????????????????????????????????????????
Haborophocoena_minutus	??????1??1??1??1???????????????????1003110?2?01120[1 2]0001002301?1?0011111110211??00110000011120012111?1?1?102011?0020010002?010102?1?120?1?10?????0?310????30100021?10??????????0??????????????????????????????????????????-??????????????????????????????????????????????????????????????????
Haborophocoena_toyoshimai	?????01?01??1?01??11??????2???????210?3110130111201010100130101000111101102110-001100000???????2111?101010201100020010002?010102?12120?1?100100?0?310?1??31110?211?011??0201020131102100000001??0101110110?0010000011120101100??????????????????????????????????????????????????????????????
Numataphocoena_yamashitai	?101?0???1???1?1??12????11??????0?2100311012001120?00??????0101000?111?110??10??0?1000?0???????211?010101???1?1002001??0?1?10????1?1?0?????????2??31??????1????????0?1??02010?01?1?02100000001000101110110?00?0????11??0111100??2??01?11????20010?2?00001??10???????????????????????????????
Piscolithax_boreios	?101?001011011011?1???????2???1?0?210031101200112020001102301?1?011111?010-220-0011?000012120112111?1?1010201?????????002?0101?????120??1100????????????????????????????020?0?01?1102100000001???101010110?001000??11120101?00???0?0???1????????????????????????????????????????????????????
Piscolithax_longirostris	01001001011011011111????1120?61?0?110031101200112020101102301?1?011111?010122?-0011-000012?20011111?1?10102?110002000000?1110?02213120?11100110?00310?1??311?002??102?01020?0??1?1102000000001???1010??1???0011000?1112011110011?010?????21?????????????????????????????????????????????????
Piscolithax_tedfordi	00001001011011011??????????????????100311011?0103010001102301?1?0111113110?22?-0011-000012120011111?1?10102?110002?00000?101??02??3120??1100???10?311?1??3111002?110?1?1020?0?01?11?2100000001???101010110?0011000?11120111?00????10????????????????????11110???????????????????????????????
Semirostrum_ceruttii	0101101101???10111110??01?21062001210??1?01??0???010001?02301??00?1111[1 2 3]0100?20?001??0000020?01121010101010311100021011302101012?213120?11100???1?0211?1??301100101002101020102013110200000000100010101012110011000011122111100??22101?01021?21011121200011110???????????????????????????????
Brabocetus_gigaseorum	??0???1?00????01???????????????????10?311?????1???20?010023000100??????0????10??011000????????12111?10?0??3????0?2?0000?1?01???????????????????????????????????????0?1??????????????????????????????????????????????????????????????????????????????????????????????????????????????????????
Septemtriocetus_bosselaersi	?????00?01??1?011???????????????????0????????01120?0?010?2301?1?001111?010-210-00?1-0?00??????1211??101010201?00??0???001????????1?120?1110???????211?1??31??002011010????????-???????????????????????-?????????????????????????????????????????????????????????????????????????????????????
Salumiphocaena_stocktoni	?101??0101???101??11?0-01?2??61?0??10?31??1???1??010?010?2301?1?0?11110110???0-?011-000?1212?111?1??1010?0201?0?02?0?00?2??101?????1?0???1?0??1???31??????????????1??101020?0????1?????0?00001??01?1?1?111?00?00???1?120111?00?????0??01????????0????0??10100???????????????????????????????
Phocoena_sinus	4100100100101101111220-01120?4100?21003110120010002000[0 1]1023010100[0 1]111130110220-00110000012120110111?1010103[0 1]11000100000011010002213120?11100001?00211??0?311100211001101020?0?01?1102000000001???101100111?0011000?11120?111??1122-2100102112001012000??110?0001111111110111001101101001?002
Phocoena_spinipinnis	4100100100101101111220-0112014100121003110120110002000[0 1]10230101000111130110220-00110000012120110111?10[0 1]0?03[0 1]111001000000[1 2]1010002213120?11100001?00311????3111002[0 1]110110?020?0201?1102000000001???101100111?00110001111201[0 1]11[0 2]01122-2100102110001012020??1101000111111111?111001101101001?002
Phocoena_dioptrica	4100100100111101111220-011201410012100311012011120[1 2]0001[0 1]0230101001111130110220-00110000012120110111?101010[2 3]011[0 1]001011100[1 2]1010002213120?11100002100211????311?00211[0 1]011??020?0?0??1?????0?1??0????1??110?21??01?00????12011??001122-310010211?0??????????11000???????1?11?11???????11??????0[1 2]
Phocoena_phocoena	4100100100111101111220-011201[4 5 6]10012100311012011120[1 2]000110230101001111130110220-0011000001212011011101010?0[2 3]011000101110021010002213120-1110000200021121[0 1]031110[0 1]2[0 1]1102101020?020131102000000001???101100[0 1]21100110001111201111201022-3100102112[0 1]01010000??11010001111111110111001101101001100[1 2]
Phocoenoides_dalli	410010010010110111122???11201[4 5 6]1001210031101201112020001[0 1]023010100111113010022?-0011000001212011011101?10102111?001011000[1 2]1010002213120?1110000200021121[0 1]0?1110020?102?01020?020131102000000001???1011101[1 2]1?0011000111120111100102[0 2]-31?010211[0 2][0 1]00[0 1]10[0 1]00??11[0 1]00001111111110111001101101001?001
Neophocaena_phocaenoides	4100100101001101111220-011101[0 4]10012100311012011120[1 2]0001[0 1]02301?1000111100111220-00110000012120110111?101010[2 3][0 1]11000100000011010002213120-11100001100311?1?031110021?0021?1020?020131102000000001???101100111100110001111201111001022-2100102112[0 1]0101200000110[0 1]1001111111110111001101101001?02[1 2]
Lissodelphis_borealis	110110010111120111112???11201[6 7]100120013110110[0 1]11202000[0 1]101501?110011102[0 1]10210?-001200001031200[0 1]2011?1?10102[0 1]11?0020000101?010002213120?10100010?00310?1??31110020?10??01020?0201?1101000000001???101110101?10110100101001[0 1]11111022-1100102110111112000??1101000110?101000011011101101001?022
Cephalorhynchus_hectori	3101100101101201111120-011201[5 6]1001210031101301101020001101501?1000111001102100-0012000010312002201101310103011100200001011010002213120?1010001100-[2 3]10210031110?211101101020?020131102100010001???10110010110011010011102111110??22?11001?2110001012010001111000110?101000011011101101001?001
Lagenorhynchus_acutus	310010120111110111112?????201610012001311010011120201011015010100011102100210?-00120000103120022011?2?1010[2 3]011?00100001011010022213120-10100010?0-210?1??31111021?101?01020??20?31102000000001???10101010010011010010100111101?????21?0??2112001111010??1111000110?101000011011101101001?002
Orcaella_brevirostris	41001112010011011111??????001[0 4]100110003110130111202?1011015010110011100110200?-00120000103?20022011?1?10103011?10200001??111010221?120-10100010?0-310????31110020?001?01020?0201?1101100000001???101100100?00110100111001111[1 2]01022-1??01?2110111002000??1111[0 1]00110?101000011011101101001?001
Orcinus_orca	3101100211101101111120-0111010100101003110130110202?[0 1]0110100101100111021001100-00120000[1 2]03120022011?[1 2]010103011010200104011010[0 1]02213120-1010001?10-?10?1???1110020[0 1]10010112010201?11111000[0 1 2]0000000101110100?101101001110011111[0 1]1[0 1]20-31?010211200101?1?00?111[0 1]000110?101000011011101101001?001
Feresa_attenuata	310111020100110111112???11101010012100311012[0 1]1112020101101501?110011102100210?-0012000010012011201101?10102011?10[1 2]0000[1 2]011010002213120-10100110?0-310?1?031111021?000?01020?020131102000000001???101110101100110100111001111101122-2100102112001010100??1101000110?101000011011101101001?002
Globicephala_macrorhynchus	3101111201001101111120-0112001100121003110130110002?10111150101[0 1]00111021102100-00120000200120122011?011010211100020000402?110102213120-10100010?0-31021??311113301000101020?0201?1100000000001???101100101?10110100111001111001022-31?0?0?1100011[0 1]2[0 1]200011?1000110?101000011011101101001?003
Grampus_griseus	31011000010001011111-???1121021001210031101201112020001100[0 5]010110011102010211?-00120000103120022011?0?10102011?00[1 2]0000[1 2]1?111002221?121010100010?0-310?1?031111030?000?01020?020131101[0 1]00000001???101110101110010100111021111011022-31?01?2110101110110??1101000110?101000011011101101001?002
Hemisyntrachelus_cortesii	11001002011015011111??????1?00100111003110?2??11202?101101501?1?001110?100110?-0012-000103?20?22011?0?10102?11?00[1 2]00101???0101?221?120?1?100012?0-310????3111102??100????2?????1????2??0?0??01???10?1???0??0011????101021111101120-1??01?111?????12020??11110???????????????????????????????
Peponocephala_electra	110111020100110111112???11201[4 5]100120003110130111[0 2]020101101501?110011102110210?-00120000203120022011?2?10102011?00200102011010002213121-10100110?0-310?1??31110021?000?01020?020131102[0 1]00000001???001110101?00110100101001111101122-21?0??2112101110110??1111000110?101000011011101101001?002
Pseudorca_crassidens	3101110201001101111120-0??101[0 1]100101003110130110[2 3]020101111[0 5]0101[0 1]0011102[0 1][0 1]02100-00120000103120122011012101020111[0 1]0[1 2]0000110101010221?120-1010001210-310?1??311100211000101020?020131101000000001???00111010010001010010100111110?[0 1]22-31?01?1?111010[0 1]00000011?1000110?101000011010101101001?003
Delphinus_delphis	1001100201221501311120-0112017100120012110110011[2 3]02010110150101000111021102100-00120000103120022011?10101020111002000010[1 2]101000221312011010011010-310?1??3111002[0 1]1101101020?020131112100000001???101110101110110100101001111011[0 1]21-11?0??21121[0 1]1[0 1]10110??1101000110?101000011011101101001?002
Lagenodelphis_hosei	010110020110150131112???11201[6 7]1001200121101010113020000101501?10001110?11[0 1]210?-0012000010312002201102?10102[0 1]11?002000010210100[0 2]221312[0 1]?10100110?0-310?10031110021?101?01020?0201?1102100000001???101010101?10110100101001111011022-2100102112101112110??1111000110?101000011010101101001?002
Sousa_chinensis	200110002112150111112???11201610011[0 1]00311013001[0 1]0020101101501?11001110?[0 1]00210?-00120000103120022011?0?10103011?[0 1]0200001[0 1]11010002213120110100010?0-[2 3]10210031110020?000?0?0?0?0??0?11020010?0001???101110101?001??10???10???1?????20-210010211[0 2]101102110??111[0 1]000110?101000011011101101001?002
Stenella_attenuata	200110[0 1]101121501211120-011201[6 7]10012001[2 3]1101101113020101101501?11001110?[0 1]102100-00120000103120022011?111010201100020000[1 2]021010022213120?1010011[0 2]?0-310211?3111002[0 1]?101101020?020131112100000001???1010101011101101001[0 1]1001[0 1]11011022-21001?2112101112[0 1]10001?11000110?101000011011101101001?002
Tursiops_truncatus	1001100201111501211120-011201[4 5]1001200131101[0 1 2]0011[2 3]020101101[0 5]0101100111021102100-00120000103120022011013101020111[0 1]0200[0 1]0[1 2][0 1]110100[0 2]221[2 3]12011010011210-31021[0 1]0[1 3]11100211[0 1]001010201020131102110010001000101110101100110100101001011111122-110010211[0 2][0 1]01110110001111000110?1010000110111011010011002
Sotalia_fluviatilis	100110010112150111112???11201[5 6]10012000311013[0 1]0101020101101501?1000111021[0 1]0210?-00120000103120012011?0?10103011?0020000101101010221?12001010001[0 2]?0-310?1?0311100[2 3]1?000?01020?0201?1102100000001???101010101?10110100111001111001020-210010211210110201[0 1]??1101000110?101000011011101101001?002
Steno_bredanensis	1001100011121501110120-011101[4 5]00002000[2 3]110110011102010[0 1]101501?1100111021[0 1]02100-0012000010312001201101210102011?00200001021010[0 1]0221?12011010011010-31021[0 1]?311100211[0 1]00101020?02?131102100010001???101010101?00110100101021011101022-11?0??2112101112[0 1]10??1101000110?101000011011101101001?002
Eodelphinus_kabatensis	??????1???????????11??????2?????0?2???????????110?20?0?011?01??0???1102?101000????200?0???????????10??1??0??1?10010010????01012221?12???0100?10[1 2]??3102?00?111???????????020102013110210000000100010101010010011000010102111110?1????????????????????????????????????????????????????????????
Papahu_taitapu	310??00001??1?01????0?-0???????????010111110[0 3]01120201011001010100010?011010200?001?00101010100010100100010?11?0001????00110?????00???????00????20?210212?2000???00???0??10?10?30001010?0?20001?0?1????????????????????????????????10????????????????????????????????????????????????????????
Waipatia_hectori	???????????????????0?????????????????????????????0????????1???????1??0??????????0????????????????1?0?0001????101010010?01????????0??0?-????????100200??111?00??2?000?0????????-???????????????????????????1?????????????????????????????????????????????????????????????????????????????????
Awamokoa_tokarahi	??????????????????20???????????????????????????02????????????01?0????????????????????????????????????000??????0101?001????????????????????????????[1 2 3]????11??0????????????10121?20?011200010?00?00111?00011???100020?00102100020??0000????????????002?2000????????????????????????????????????
Waipatia_maerewhenua	?00?000001??11010?20?11?100???000010001110?01010202020110010101000100011000000-00100010100020001011?100010011101010010001100--???0?100-00000???100200[1 2]1111000002000000??10121?102010200010000100111100011011100020100102100?20??00?0????????????????????????0???????????????????????????????
Otekaikea_marplesi	?????0?????????1??20????10????????1??011???011?020??2???0?1010100010?011000[0 1]010001000?0101010011011010001?1?110102000000110??????0??0?-????0???1?020011111000??2?0?000??10121?100010200010000101111?0011101??00120?00102110020??0000?????????0?00??120??????0???????????????????????????????
Otekaikea_huata	201??0??????1[1 2]01?120???110????01101??011?1?011?0201???????0011100010?01100??010001000?0101010011011010101?2?1111010000001????????0????-????0???1?020011111000?02100000??10121?100011201010000101111?0011101????1??0?????????????00?0??00????10101021200000010???????????????????????????????
Squalodon_calvertensis	2100?000012211010001??001000?0?000000??10[0 1]?11?103020101[0 1]01101110001000110?0000-001000200000200010111130010211101001000000110-????00110-0000??0?0002002[0 1]010000002100000??10010?202010100000010100011000102112101020?00102100120??20????01???????10?0121??00?11???????????????????????????????
Notocetus_vanbenedeni	2000100001221100?1010110101???01101001???-?1101120[0 1]020100001111100100001000100-001000?010101??11011?[1 2]0[0 1]1102?111100100[0 1]1011000-?310[2 3]111-1?00????2??20??121300000110101000101111202010100002001111211000111112100000100103100000??00?????????????102-02111????????????????????????????????????
Squalodelphis_fanianii	2000?0010122140?-1210?1010102401102?0??????????020?02?000??????100?0?0???0?000000?0000??????????011?200?1???1?1[0 1]010000101????????0?????????????20?20?????100??2?0100?0?????[1 2]???0???????????????????????????2??1?00?0???3?0??00??????????????????????????????????????????????????????????????
Prosqualodon_davidis	010010000121110000200000110010?000?00-1??1?010102[0 1][1 2]010010010111101100011000000-001000?0100020011011?1000102?110100101000??0?0?0200[2 3]1?0-0?00000-100[2 3]0?21???00?002?001?0??12??0?-0?01???1????????????0?01[0 1]101???01????????00??00???????????20?000102-021?????10???????????????????????????????
Squaloziphius_emlongi	?????00?01??1?010??????????????????000111??0111120200011000011100110001100010?-00100000100010021020?1?00102111?10000201011110-?000?120-0?00?10-?00300[1 2]10000101020?110?????????-???????????????????????-?????????????????????????????????????????????????????????????????????????????????????
Zarhachis_flagellator	200010000122140101111???1020170110210???????1?12202010000011111110100?01000000-00100020000020011010011[0 1]110211111001000111121??1310[2 3]111-0000?20-201300?121300?002001010??121?1?10001010[0 1]00[0 1]1011???120000[0 1]?1?21?1020[0 1]001031101001000?0?0010???????????????????????????????????????????????????
Pomatodelphis_inaequalis	2000100001122400011?????????07?110?10?1??-?0?11220?0200001101?1110100??100000?-001000?0?00020001010?0?01?02011?100101010??1??-131??111-0000??0-?01300???13?0?0001?000000021?1?-0?01?1000001010???12000-121?2101020?0?102110000????????0?????????????????????????????????????????????????????
Platanista_gangetica	2010100001222410011110-0??11150110011-1?1?0331122120[0 1]011001110111010002[0 1]000000-001000200000100[0 1]10010[1 2]00010311101001110000120?013100111-0000120-20130010?1300000[1 2]1100100?101[1 2]11??0010100100111101112001011112000120100103111000000000000?0100000102--2111000[0 1]2001111100?????10??0001010101010
Phocageneus_venustus	????????????????????????????????????????????????????????????????????????????????????????????????????????????????????????????????????????????????????????????????????????121?1??0?0101?0002?0??112?1??01121?21?[0 1]?0???0102??000???????????????????????????????????????????????????????????????
ZMT_73	?????????????????????????????????????????????????????????????????????????????????????????????????????????????????2?02????????????0???0????????????20???211????????????0?10020130?01?1000?2??0?01010???????????102??????3112010??????????????????????????????????????????????????????????????
OU_22670	?10??????1???10????????1???????????01??????????020???2220??111?1001??0??????????0???0?0101?10001?11010?1102?110011????10?????????0?????????????2??[1 2 3]?????????????????????????????????????????????????????????????????????????????????????????????????????????????????????????????????????????
MO-1	?????00000??????????????????????????1????????0102?201???00??101000?????1000100??0??001??????????010??000?0001????1?0?010??0100???0?????????????2??200?1111?0????????????10120?20001120000100010111100001111????020?0???2110?20??????????????????????????????????????????????????????????????
;
cnames
{0 Length_of_rostrum_as_percent_skull_length;
{1 Premaxillae_transverse_proportion;
{2 Premaxillae_mediolateral_proportion;
{3 Premaxillae_at_apex_of_rostrum;
{4 Maxilla_length_as_percent_rostrum_length;
{5 Mesorostral_groove;
{6 Mesorostral_groove_diverging_anterior_from_posterior_to_antorbital_notch;
{7 Lateral_margin_of_rostrum_anterior_to_maxillary_flange;
{8 Rostral_constriction;
{9 Antorbital_notch;
{10 Width_of_premaxillae_at_mid-rostrum_as_percent_greatest_width_of_maxillae_at_level_of_postorbital_processes;
{11 Width_of_rostrum_at_mid-length_as_percent_greatest_width_of_maxillae_at_level_of_postorbital_processes;
{12 Width_of_rostrum_at_antorbital_notch_as_percent_greatest_width_of_maxillae_at_level_of_postorbital_processes;
{13 Premaxillae_in_dorsal_view;
{14 Suture_between_maxilla_and_premaxilla_on_rostrum;
{15 Posterior_wall_of_antorbital_notch;
{16 Anterior_sinus_fossa;
{17 Number_of_double-rooted_teeth_in_maxilla;
{18 Tooth_enamel;
{19 Teeth;
{20 Upper_anterior_"teeth";
{21 Incisors_relatively_delicate_and_procumbent;
{22 Crown_of_heterodont_teeth;
{23 Large_incisor_tusk;
{24 Cheek_teeth_ectocingulum;
{25 Cheek_teeth_entocingulum;
{26 Greatest_diameter_of_largest_functional_tooth_as_percent_of_greatest_width_of_maxillae_at_the_level_of_the_postorbital_processes;
{27 Anterior_mandibular_teeth;
{28 Anterior-most_mandibular_"tooth":_;
{29 Number_of_teeth_in_mandible;
{30 Length_of_mandibular_symphysis_as_percent_of_mandible_length;
{31 Mandibular_symphysis;
{32 Longitudinal_groove_on_underside_of_mandibles;
{33 Mandible;
{34 Elevation_of_coronoid_process;
{35 Antorbital_process;
{36 Angle_of_anterior_edge_of_supraorbital_process_and_the_median_line;
{37 Ratio_of_length_of_antorbital_process_of_lacrimal_to_length_of_the_orbit;
{38 Lacrimal;
{39 Lacrimal_foramen_or_groove;
{40 Lacrimal_and_jugal_fusion;
{41 Lacrimal_and_jugal_contact;
{42 Jugal;
{43 Combined_anteroposterior_length_of_the_lacrimal_and_jugal_exposure_that_is_posterior_to_antorbital_notch;
{44 Dorsolateral_edge_of_internal_opening_of_infraorbital_foramen;
{45 Ventromedial_edge_of_internal_opening_of_infraorbital_foramen;
{46 Infraorbital_plate_of_maxilla;
{47 Direction_of_apex_of_postorbital_process_of_frontal;
{48 Shape_of_postorbital_process_of_frontal;
{49 Frontal-maxilla_suture_angled_posterodorsally_at_an_angle_of_50?70?_(?)_from_axis_of_rostrum,_with_lateral_exposure_of_frontal_thickening_posteriorly;
{50 Anterior_dorsal_infraorbital_foramina;
{51 Rostral_basin;
{52 Width_of_premaxillae_at_antorbital_notches_as_percent_width_of_rostrum_at_antorbital__notch;
{53 Size_of_premaxillary_foramen;
{54 Position_of_premaxillary_foramen;
{55 Premaxillary_foramen_locating;
{56 Lateral_margin_of_the_right_premaxilla_posterior_to_premaxillary_foramen;
{57 Posterolateral_sulcus;
{58 Posterior_projections_of_premaxillae;
{59 A_posterior_dorsal_infraorbital_foramen_placed_posteromedially,_near_posterior_extremity_of_premaxilla;
{60 Premaxillary_sac_fossae;
{61 Maxilla_on_dorsal_surface_of_skull;
{62 Maxillae_at_anterior_edge_of_supraorbital_processes;
{63 Anterolateral_corner_of_maxilla_overlying_supraorbital_process_of_frontal;
{64 Pneumatic_maxillary_crest_overhanging_medially;
{65 Maxillary_ridges_on_supraorbital_process_of_maxilla;
{66 Anterior_edge_of_nasals;
{67 Premaxillae;
{68 Anterior_edge_of_bony_nares;
{69 Fossa_for_inferior_vestibule_on_maxilla_lateral_to_external_nares_or_lateral_to_premaxilla;
{70 Maxillary_intrusion,_anterior_to_external_nares;
{71 Premaxillary_crest_or_posterior_maxillary_crest_adjacent_to_nasal;
{72 Premaxilla;
{73 Premaxillary_sac_fossa;
{74 Ratio_of_width_of_right_premaxilla_to_width_of_left_premaxilla_in_line_with_midpoint_of_external_nares;
{75 Ratio_of_greatest_width_of_premaxillae_to_greatest_width_of_maxillae_at_level_of_postorbital_processes;
{76 Premaxillary_eminence;
{77 Intra-premaxillary_foramen;
{78 Right_premaxilla;
{79 Left_bony_nares;
{80 Supracranial_basin;
{81 Proximal_ethmoid_region;
{82 Mesethmoid;
{83 Inflections_of_ascending_processes_of_premaxillae;
{84 Inflections_of_premaxillae_just_anterior_to,_or_in_line_with,_anterior_edge_of_supraorbital_processes_of_frontals;
{85 Premaxillary_cleft;
{86 Nasal_bones;
{87 Nasals;
{88 Nasal_protuberance;
{89 Both_nasals;
{90 Nasals;
{91 Transverse_width_of_either_of_nasals_as_percent_maximum_length_of_nasals;
{92 Nasals;
{93 Lateral_edges_of_nasals;
{94 Nasal-frontal_suture;
{95 Frontals_posterior_to_nasals_and_between_premaxillae;
{96 Frontal_boss_on_vertex;
{97 Vertex;
{98 Cranial_vertex_skewed_asymmetrically_to_left_side;
{99 Anterodorsal_wall_of_braincase;
{100 Nuchal_crest;
{101 Temporal_fossa_shape_in_lateral_view;
{102 Temporal_fossa;
{103 Roof_of_temporal_fossa;
{104 Position_and_orientation_of_origin_for_temporal_muscle_on_supraorbital_process_of_frontal;
{105 Parietal;
{106 Parietals_in_dorsal_view;
{107 Interparietal;
{108 Sagittal_crest_for_temporal_muscle;
{109 Alisphenoid;
{110 Anterior_zygomatic_process_end_of_squmosal_in_lateral_view;
{111 Zygomatic_process_of_squamosal;
{112 Zygomatic_process_of_squamosal_in_lateral_view;
{113 Emargination_of_posterior_edge_of_zygomatic_process_by_sternomastoid_muscle_fossa,_skull_in_lateral_view;
{114 Width_of_squamosal_lateral_to_exoccipital_as_percent_greatest_width_of_exoccipitals,_skull_in_posterior_view;
{115 Postglenoid_process_of_squamosal;
{116 Postglenoid_process_in_lateral_view;
{117 Relative_ventral_projections_of_postglenoid_and_post-tympanic_processes_of_squamosal;
{118 Nuchal_crest_in_dorsoposterior_view;
{119 Occipital_shield;
{120 Dorsal_condyloid_fossa;
{121 Palatine_in_nasal_cavity;
{122 Palatine_exposure;
{123 Lateral_lamina_of_palatine;
{124 Lateral_lamina_of_palatine_relationship_with_maxilla;
{125 Lateral_lamina_of_palatine__relationship_with_orbit;
{126 Pterygoids_in_anteroventral_view;
{127 Medial_pterygoid-palatine_suture_in_ventral_view;
{128 Lateral_lamina_of_pterygoid;
{129 Subtemporal_crest;
{130 Superior_lamina_of_pterygoid;
{131 Pterygoids_excavated_anterior_to_choanae_by_the_pterygoid_sinuses,_with_distinct_anterior_fossa_clearly_limited_forwards_by_rounded_wall;
{132 Depth_of_pterygoid_sinus_fossa_in_basicranium;
{133 Anterior_level_of_pterygoid_sinus_fossa;
{134 Preorbital_and_postorbital_lobes_of_pterygoid_sinuses;
{135 Preorbital_lobe_of_pterygoid_sinus_fossa_in_the_basicranium;
{136 Dorsal_development_of_fossa_for_preorbital_lobe_of_pterygoid_sinus_toward_the_frontal-maxilla_suture;
{137 Postorbital_lobe_of_pterygoid_sinus_fossa;
{138 Anteroposteriorly_elongated_pterygoid_sinus_fossa,_at_level_of_orbit,_bordered_by_mediolaterally_compressed_subtemporal_crest_of_frontal;
{139 Orbitosphenoid;
{140 Ratio_of_length_of_hamular_process_of_pterygoid_to_neurocranium_length;
{141 Keel_affecting_ventral_surfaces_of_hamular_processes;
{142 Exposure_of_medial_lamina_of_pterygoid_hamuli_in_lateral_view;
{143 Shape_of_restricted_area_between_postorbital_ridge_of_frontal_and_anterior_margins_of_squamosal;
{144 Falciform_process_of_squamosal;
{145 Falciform_process_of_squamosal;
{146 Tympanosquamosal_recess;
{147 Bifurcation_of_tympanosquamosal_recess;
{148 Fossa_for_the_basisphenoidal_sinus;
{149 Position_of_alisphenoid-squamosal_suture,_with_skull_in_ventral_view;
{150 Groove_for_mandibular_branch_of_trigeminal_nerve;
{151 Suprameatal_pit_of_squamosal;
{152 Foramen_spinosum;
{153 Posterior_portion_of_periotic_fossa_of_squamosal;
{154 Length_of_zygomatic_process_of_squamosal_as_percent_of_greatest_width_of_maxilla_at_postorbital_process;
{155 External_auditory_meatus;
{156 Vomer;
{157 Rectus_capitus_anticus_muscle_fossa;
{158 Posteroventral-most_point_of_basioccipital_crest;
{159 Angle_formed_by_basioccipital_crests_in_ventral_view;
{160 Hypoglossal_foramen;
{161 Basioccipital_shape;
{162 Jugular_notch,_gap_between_paroccipital_process_and_basioccipital_crest;
{163 Paroccipital_process,_skull_in_ventral_view;
{164 Fossa_for_posterior_sinus_of_exoccipital;
{165 Occipital_condyles;
{166 Tuberculum_of_malleus;
{167 Processus_muscularis_of_malleus;
{168 Length_of_anterior_process_of_periotic_as_percent_length_of_pars_cochlearis;
{169 Apex_of_anterior_process_of_periotic_in_dorsal_view;
{170 Lateral_groove_or_depression_affecting_profile_of_periotic_as_viewed_dorsally;
{171 Profile_of_anterior_process_of_periotic_ventrally_deflected_in_lateral_view;
{172 Anteroposterior_ridge_on_dorsal_side;
{173 Articulation_of_anterior_process_of_periotic_to_outer_lip_(=_processus_tubarius)_of_tympanic_bulla;
{174 Parabullary_sulcus;
{175 Parabullary_ridge_of_periotic;
{176 Articulation_of_anterior_process_with_squamosal;
{177 Anterior_bullar_facet;
{178 Anterior_incisure;
{179 Fenestra_rotunda;
{180 Dorsal_surface_of_periotic_in_lateral_view;
{181 Relative_position_of_dorsal_depth_of_stapedial_muscle_fossa_and_fenestra_rotunda;
{182 Caudal_tympanic_process_of_periotic;
{183 Position_of_aperture_for_cochlear_aqueduct;
{184 Posterodorsal_edge_of_stapedial_muscle_fossa;
{185 Aperture_for_cochlear_aqueduct;
{186 Excavation_of_tegmen_tympani_at_base_of_anterior_process;
{187 Fundus_of_internal_acoustic_meatus;
{188 Internal_acoustic_meatus;
{189 Lateral_wall_of_internal_acoustic_meatus;
{190 Cochlear_aqueduct_on_periotic_large_with_a_thin_edge;
{191 Thickness_dorsoventral_of_pars_cochlearis_on_periotic;
{192 Profie_of_cochlear_aqueduct;
{193 Aperture_for_vestibular_aqueduct,_in_dorsal_view;
{194 Articular_rim;
{195 Bony_connection_between_posterior_process_of_periotic_and_squamosal/occipital_bones;
{196 Posterior_process_of_periotic_in_lateral_view;
{197 Angle_between_posterior_process_of_periotic_and_long_axis_of_pars_cochlearis_from_dorsal_or_ventral_views;
{198 Facet_for_bulla_on_posterior_process_of_periotic,_parallel-sided;
{199 Ventral_surface_of_posterior_process_of_periotic,_along_a_straight_path_perpendicular_to_its_long_axis;
{200 Posterior_bullar_facet_of_periotic;
{201 Length_of_posterior_process_of_periotic_as_percent_length_of_pars_cochlearis;
{202 Mastoid_exposure_of_posterior_process_of_periotic_on_outside_of_skull;
{203 Anterior_spine_of_tympanic_bulla;
{204 Anterolateral_convexity_of_tympanic_bulla_with_anterolateral_notch;
{205 Articulation_of_posterior_process_of_tympanic_bulla_with_squamosal;
{206 Width_of_tympanic_bulla_as_percent_of_its_length_along_its_long_axis;
{207 Accessory_ossicle_or_homologous_region_on_lip_of_bulla;
{208 Lateral_furrow_of_tympanic_bulla;
{209 Sigmoid_process;
{210 Medial_edge_of_sigmoid_process;
{211 Ventral_margin_of_tympanic_bulla_in_lateral_view;
{212 Elliptical_foramen_of_tympanic_bulla;
{213 Size_of_posterior_process_of_tympanic_bulla;
{214 Surface_of_posterior_process_of_tympanic_bulla;
{215 Median_furrow;
{216 Median_furrow_on_posterior_side_of_bulla;
{217 Posterior_edge_of_medial_prominence_of_involucrum;
{218 Dorsal_margin_of_involucrum_of_tympanic_bulla;
{219 Ridge_on_inside_of_bulla;
{220 Ventromedial_keel_of_tympanic_bulla;
{221 Posterior_end_of_ventromedial_keel;
{222 Basihyal_and_thyrohyals_connection;
{223 Basihyal_and_thyrohyals_shape;
{224 Dorsal_transverse_process_of_atlas;
{225 Roof_of_neural_canal_of_atlas;
{226 Postzygapophysis_of_axis_in_anterior_view;
{227 Cervical_vertebrae;
{228 Length_of_cervicals_(C1?C7)_as_percent_of_height_of_vertebral_body_plus_neural_canal_of_atlas;
{229 Capitular_articulation_facets_of_posterior_vertebrae;
{230 Transverse_processes_of_lumbar_vertebrae;
{231 Transverse_processes_of_lumbar_vertebrae;
{232 Ratio_of_greatest_breadth_of_transverse_process_to_width_of_centrum_at_anterior_face_in_lumbar_vertebrae;
{233 Sternum;
{234 Ventrolateral_processes_on_manubrium_of_sternum;
{235 Sternal_ribs;
{236 Anterodorsal_part_of_scapula;
{237 Ventral_projection_on_anterior_border_of_scapula;
{238 Anterior_angle_between_scapula_and_midpoint_of_glenoid_fossa;
{239 Posterior_angle_between_scapula_and_midpoint_of_glenoid_fossa;
{240 Crest_dividing_between_infraspinous_fossa_and_tears_fossa;
{241 Coracoid_process_of_scapula;
{242 Coracoid_process_of_scapula,_when_glenoid_fossa_directed_ventrally;
{243 Acromion_of_scapula;
{244 Acromion_of_scapula,_when_glenoid_fossa_direct_ventrally;
{245 Supraspinous_fossa_of_scapula;
{246 Acromion_process_lies_on_anterior_edge,_with_loss_of_supraspinous_fossa;
{247 Coracoid_process;
{248 Ratio_of_length_of_humerus_to_length_of_radius;
{249 Location_of_apex_of_deltopectoral_tuberosity_of_humerus;
{250 Prominent_deltoid_crest_on_anterior_edge_of_humerus;
{251 Radial_and_ulnar_facets_of_humerus_in_lateral_view;
{252 Olecranon_process;
{253 Spermaceti_organ;
{254 Museau_de_singe;
{255 Lateral_lips_of_nasal_plug;
{256 Proximal_sac;
{257 Posterior_nasal_sacs;
{258 Posterior_nasal_sacs;
{259 Anterior_section_of_nasofrontal_sac;
{260 Anterior_part_of_nasofrontal_sac;
{261 Vestibular_sac;
{262 Floor_of_vestibular_sac_(nasal_sac);
{263 Vestibular_sac_(nasal_sac);
{264 Right_and_left_sides_of_vestibular_sac;
{265 Intrinsic_muscle_in_vestibular_sac_(nasal_sac);
{266 Floor_of_vestibular_sac_(nasal_sac);
{267 Diagonal_membrane;
{268 Spiracular_cavity;
{269 Pars_posteroexternus_muscle;
{270 Pars_intermedius_muscle;
{271 Pars_posterointerus_muscle;
{272 Pars_anterointerus_muscle;
{273 Blowhole_shape;
{274 Soft_tissues_of_nasal_passages_distal_to_bony_external_nares;
{275 Distal_sac;
{276 Blowhole_ligament;
{277 Blowhole_ligament;
{278 Cartilage_on_blowhole_ligament;
{279 Accessory_sac;
{280 Esophageal_forestomach;
{281 External_throat_grooves;
{282 Dorsal_fin;
{283 Shape_of_flipper;
;
tread
((((((((26 27) (49 ((47 48) (44 46 45)))) (53 ((50 (52 51)) ((66 (63 (62 ((61 64) 65)))) (54 (67 (57 (60 (55 (56 59)))))))))) (15 (17 18))) (10 (11 9 12))) 82) (8 7)) 0)*
;
proc /;
comments 0
;
