# Supplementary material for: A new tropical Oligocene dolphin from Montañita/Olón, Santa Elena, Ecuador
Source: PLoS One. 2017 Dec 20;12(12):e0188380. doi: 10.1371/journal.pone.0188380 (PMC5737981; doi:10.1371/journal.pone.0188380)
Supplement: S6 File — (TRE) [file pone.0188380.s008.tre]

tread 'tree(s) from TNT, for data in G:\Appendix 2.tnt'
(0 (1 ((2 3 )((14 (4 5 ))((8 (6 7 ))(((10 (9 (11 12 )))(((15 16 )(20 (19 (17 18 ))))(23 (21 (22 (((24 (28 (25 (26 27 ))))(33 ((35 ((43 ((37 ((38 (39 (40 (29 30 ))))(49 ((46 (44 45 ))(47 48 )))))(41 42 )))(34 36 )))(31 32 ))))(53 ((50 (51 (52 68 )))(((54 58 )(67 (57 (60 (55 (56 59 ))))))(66 (63 (62 (65 (61 64 ))))))))))))))(13 (79 ((69 84 )(((71 ((70 72 )(73 74 )))(85 86 ))(75 (78 ((83 (76 77 ))(80 (81 82 )))))))))))))))*
(0 (1 ((2 3 )((14 (4 5 ))((8 (6 7 ))(((10 (9 (11 12 )))(((15 16 )(20 (19 (17 18 ))))(23 (21 (22 (((24 (28 (25 (26 27 ))))(33 ((35 (34 (43 (36 ((37 ((38 (39 (40 (29 30 ))))(49 ((46 (44 45 ))(47 48 )))))(41 42 ))))))(31 32 ))))(53 ((50 (51 (52 68 )))(((54 58 )(67 (57 (60 (55 (56 59 ))))))(66 (63 (62 (65 (61 64 ))))))))))))))(13 (79 ((69 84 )((86 (71 ((70 72 )(73 74 ))))(75 (78 ((83 (85 (76 77 )))(80 (81 82 )))))))))))))))*
(0 (1 ((2 3 )((14 (4 5 ))((8 (6 7 ))(((10 (9 (11 12 )))(((15 16 )(20 (19 (17 18 ))))(23 (21 (22 (((24 (28 (25 (26 27 ))))(33 ((35 ((43 (42 (41 (((40 (29 30 ))(37 (38 39 )))(49 ((46 (44 45 ))(47 48 )))))))(34 36 )))(31 32 ))))(53 ((50 (51 (52 68 )))(((54 58 )(67 (57 (60 (55 (56 59 ))))))(66 (63 (62 (65 (61 64 ))))))))))))))(13 (79 ((69 84 )((((70 72 )(73 74 ))(71 (85 86 )))(75 (78 ((77 (76 83 ))(80 (81 82 )))))))))))))))*
(0 (1 ((2 3 )((14 (4 5 ))((8 (6 7 ))(((10 (9 (11 12 )))(((15 16 )(20 (19 (17 18 ))))(23 (21 (22 (((24 (28 (25 (26 27 ))))(33 ((35 ((43 ((((40 (29 30 ))(37 (38 39 )))(49 ((46 (44 45 ))(47 48 ))))(41 42 )))(34 36 )))(31 32 ))))(53 ((50 (51 (52 68 )))(((54 58 )(67 (57 (60 (55 (56 59 ))))))(66 (63 (62 (65 (61 64 ))))))))))))))(13 (79 ((69 84 )((86 (71 ((70 72 )(73 74 ))))(75 (78 ((85 (77 (76 83 )))(80 (81 82 )))))))))))))))*
(0 (1 ((2 3 )((14 (4 5 ))((8 (6 7 ))(((10 (9 (11 12 )))(((15 16 )(20 (19 (17 18 ))))(23 (21 (22 (((24 (28 (25 (26 27 ))))(33 ((35 (36 (34 (43 ((37 ((38 (39 (40 (29 30 ))))(49 ((46 (44 45 ))(47 48 )))))(41 42 ))))))(31 32 ))))(53 ((50 (51 (52 68 )))(((54 58 )(67 (57 (60 (55 (56 59 ))))))(66 (63 (62 (65 (61 64 ))))))))))))))(13 (79 ((69 84 )((((70 72 )(73 74 ))(71 (85 86 )))(75 (78 ((77 (76 83 ))(80 (81 82 )))))))))))))))*
(0 (1 ((2 3 )((14 (4 5 ))((8 (6 7 ))(((10 (9 (11 12 )))(((15 16 )(20 (19 (17 18 ))))(23 (21 (22 (((24 (28 (25 (26 27 ))))(33 ((35 (36 (34 (43 ((((40 (29 30 ))(37 (38 39 )))(49 ((46 (44 45 ))(47 48 ))))(41 42 ))))))(31 32 ))))(53 ((50 (51 (52 68 )))(((54 58 )(67 (57 (60 (55 (56 59 ))))))(66 (63 (62 (65 (61 64 ))))))))))))))(13 (79 ((69 84 )((((70 72 )(73 74 ))(71 (85 86 )))(75 (78 ((77 (76 83 ))(80 (81 82 )))))))))))))))*
(0 (1 ((2 3 )((14 (4 5 ))((8 (6 7 ))(((10 (9 (11 12 )))(((15 16 )(20 (19 (17 18 ))))(23 (21 (22 (((24 (28 (25 (26 27 ))))(33 ((35 (34 (43 (36 ((37 ((38 (39 (40 (29 30 ))))(49 ((46 (44 45 ))(47 48 )))))(41 42 ))))))(31 32 ))))(53 ((50 (51 (52 68 )))(((54 58 )(67 (57 (60 (55 (56 59 ))))))(66 (63 (62 (65 (61 64 ))))))))))))))(13 (79 (69 (84 (86 (((71 (70 72 ))(73 74 ))(75 (78 ((85 (83 (76 77 )))(80 (81 82 )))))))))))))))))*
(0 (1 ((2 3 )((14 (4 5 ))((8 (6 7 ))(((10 (9 (11 12 )))(((15 16 )(20 (19 (17 18 ))))(23 (21 (22 (((24 (28 (25 (26 27 ))))(33 ((35 ((43 ((((40 (29 30 ))(37 (38 39 )))(49 ((46 (44 45 ))(47 48 ))))(41 42 )))(34 36 )))(31 32 ))))(53 ((50 (51 (52 68 )))(((54 58 )(67 (57 (60 (55 (56 59 ))))))(66 (63 (62 (65 (61 64 ))))))))))))))(13 (79 (69 (84 ((86 (71 ((70 72 )(73 74 ))))(75 (78 ((83 (85 (76 77 )))(80 (81 82 ))))))))))))))))*
(0 (1 (((2 3 )(14 (4 5 )))((8 (6 7 ))(((10 (9 (11 12 )))(((15 16 )(20 (19 (17 18 ))))(23 (21 (22 (((24 (28 (25 (26 27 ))))(33 ((35 ((43 ((((40 (29 30 ))(37 (38 39 )))(49 ((46 (44 45 ))(47 48 ))))(41 42 )))(34 36 )))(31 32 ))))(53 ((50 (51 (52 68 )))(((54 58 )(67 (57 (60 (55 (56 59 ))))))(66 (63 (62 (65 (61 64 ))))))))))))))(13 (79 (69 (84 ((86 ((71 (70 72 ))(73 74 )))(75 (78 ((85 (77 (76 83 )))(80 (81 82 )))))))))))))))*
(0 (1 (((2 3 )(14 (4 5 )))((8 (6 7 ))(((10 (9 (11 12 )))(((15 16 )(20 (19 (17 18 ))))(23 (21 (22 (((24 (28 (25 (26 27 ))))(33 ((35 (34 (43 (36 ((37 ((38 (39 (40 (29 30 ))))(49 ((46 (44 45 ))(47 48 )))))(41 42 ))))))(31 32 ))))(53 ((50 (51 (52 68 )))(((54 58 )(67 (57 (60 (55 (56 59 ))))))(66 (63 (62 (65 (61 64 ))))))))))))))(13 (79 (69 (84 ((86 (71 ((70 72 )(73 74 ))))(75 (78 (((76 77 )(83 85 ))(80 (81 82 )))))))))))))))*
(0 (1 ((2 3 )((14 (4 5 ))((8 (6 7 ))(((10 (9 (11 12 )))(((15 16 )(20 (19 (17 18 ))))(23 (21 (22 (((24 (28 (25 (26 27 ))))(33 ((35 (36 (34 (43 (42 (41 (((40 (29 30 ))(37 (38 39 )))(49 ((46 (44 45 ))(47 48 ))))))))))(31 32 ))))(53 ((50 (51 (52 68 )))(((54 58 )(67 (57 (60 (55 (56 59 ))))))(66 (63 (62 (65 (61 64 ))))))))))))))(13 (79 (84 (69 ((86 (71 ((70 72 )(73 74 ))))(75 (78 ((83 (85 (76 77 )))(80 (81 82 ))))))))))))))))*
(0 (1 ((2 3 )((14 (4 5 ))((8 (6 7 ))(((10 (9 (11 12 )))(((15 16 )(20 (19 (17 18 ))))(23 (21 (22 (((24 (28 (25 (26 27 ))))(33 ((35 ((43 (42 (41 (((40 (29 30 ))(37 (38 39 )))(49 ((46 (44 45 ))(47 48 )))))))(34 36 )))(31 32 ))))(53 ((50 (51 (52 68 )))(((54 58 )(67 (57 (60 (55 (56 59 ))))))(66 (63 (62 (65 (61 64 ))))))))))))))(13 (79 (84 (69 ((86 (71 ((70 72 )(73 74 ))))(75 (78 ((85 (77 (76 83 )))(80 (81 82 ))))))))))))))))*
(0 (1 ((2 3 )((14 (4 5 ))((8 (6 7 ))(((10 (9 (11 12 )))(((15 16 )(20 (19 (17 18 ))))(23 (21 (22 (((24 (28 (25 (26 27 ))))(33 ((35 (34 (((37 ((38 (39 (40 (29 30 ))))(49 ((46 (44 45 ))(47 48 )))))(41 42 ))(36 43 ))))(31 32 ))))(53 ((50 (51 (52 68 )))(((54 58 )(67 (57 (60 (55 (56 59 ))))))(66 (63 (62 (65 (61 64 ))))))))))))))(13 (79 (69 (84 (86 (((71 (70 72 ))(73 74 ))(75 (78 ((83 (76 (77 85 )))(80 (81 82 )))))))))))))))))*
(0 (1 ((2 3 )((14 (4 5 ))((8 (6 7 ))(((10 (9 (11 12 )))(((15 16 )(20 (19 (17 18 ))))(23 (21 (22 (((24 (28 (25 (26 27 ))))(33 ((35 ((43 ((((40 (29 30 ))(37 (38 39 )))(49 ((46 (44 45 ))(47 48 ))))(41 42 )))(34 36 )))(31 32 ))))(53 ((50 (51 (52 68 )))(((54 58 )(67 (57 (60 (55 (56 59 ))))))(66 (63 (62 (65 (61 64 ))))))))))))))(13 (79 (69 (84 ((((70 72 )(73 74 ))(71 86 ))(75 (78 (((76 83 )(77 85 ))(80 (81 82 ))))))))))))))))*
(0 (1 ((2 3 )((14 (4 5 ))((8 (6 7 ))(((10 (9 (11 12 )))(((15 16 )(20 (19 (17 18 ))))(23 (21 (22 (((24 (28 (25 (26 27 ))))(33 ((35 (34 (36 (43 ((37 ((38 (39 (40 (29 30 ))))(49 ((46 (44 45 ))(47 48 )))))(41 42 ))))))(31 32 ))))(53 ((50 (51 (52 68 )))(((54 58 )(67 (57 (60 (55 (56 59 ))))))(66 (63 (62 (65 (61 64 ))))))))))))))(13 (79 (69 (84 ((86 (71 ((70 72 )(73 74 ))))(75 (78 ((85 (77 (76 83 )))(80 (81 82 ))))))))))))))))*
(0 (1 ((2 3 )((14 (4 5 ))((8 (6 7 ))(((10 (9 (11 12 )))(((15 16 )(20 (19 (17 18 ))))(23 (21 (22 (((24 (28 (25 (26 27 ))))(33 ((35 ((43 (42 (41 (((40 (29 30 ))(37 (38 39 )))(49 ((46 (44 45 ))(47 48 )))))))(34 36 )))(31 32 ))))(53 ((50 (51 (52 68 )))(((54 58 )(67 (57 (60 (55 (56 59 ))))))(66 (63 (62 (65 (61 64 ))))))))))))))(13 (79 (69 (84 (86 ((71 ((70 72 )(73 74 )))(75 (78 (((76 77 )(83 85 ))(80 (81 82 )))))))))))))))))*
(0 (1 ((2 3 )((14 (4 5 ))((8 (6 7 ))(((10 (9 (11 12 )))(((15 16 )(20 (19 (17 18 ))))(23 (21 (22 (((24 (28 (25 (26 27 ))))(33 ((35 (34 (36 (43 ((((40 (29 30 ))(37 (38 39 )))(49 ((46 (44 45 ))(47 48 ))))(41 42 ))))))(31 32 ))))(53 ((50 (51 (52 68 )))(((54 58 )(67 (57 (60 (55 (56 59 ))))))(66 (63 (62 (65 (61 64 ))))))))))))))(13 (79 ((69 84 )((86 (71 ((70 72 )(73 74 ))))(75 (78 ((83 (76 (77 85 )))(80 (81 82 )))))))))))))))*
(0 (1 ((2 3 )((14 (4 5 ))((8 (6 7 ))(((10 (9 (11 12 )))(((15 16 )(20 (19 (17 18 ))))(23 (21 (22 (((24 (28 (25 (26 27 ))))(33 ((35 ((43 ((37 ((38 (39 (40 (29 30 ))))(49 ((46 (44 45 ))(47 48 )))))(41 42 )))(34 36 )))(31 32 ))))(53 ((50 (51 (52 68 )))(((54 58 )(67 (57 (60 (55 (56 59 ))))))(66 (63 (62 (65 (61 64 ))))))))))))))(13 (79 (84 ((85 (69 86 ))((71 ((70 72 )(73 74 )))(75 (78 ((77 (76 83 ))(80 (81 82 ))))))))))))))))*
(0 (1 ((2 3 )((14 (4 5 ))((8 (6 7 ))(((10 (9 (11 12 )))(((15 16 )(20 (19 (17 18 ))))(23 (21 (22 (((24 (28 (25 (26 27 ))))(33 ((35 ((43 ((((40 (29 30 ))(37 (38 39 )))(49 ((46 (44 45 ))(47 48 ))))(41 42 )))(34 36 )))(31 32 ))))(53 ((50 (51 (52 68 )))(((54 58 )(67 (57 (60 (55 (56 59 ))))))(66 (63 (62 (65 (61 64 ))))))))))))))(13 (79 (69 (84 ((86 ((71 (70 72 ))(73 74 )))(75 (78 ((85 (83 (76 77 )))(80 (81 82 ))))))))))))))))*
(0 (1 ((2 3 )((14 (4 5 ))((8 (6 7 ))(((10 (9 (11 12 )))(((15 16 )(20 (19 (17 18 ))))(23 (21 (22 (((24 (28 (25 (26 27 ))))(33 ((35 (34 (43 (36 ((37 ((38 (39 (40 (29 30 ))))(49 ((46 (44 45 ))(47 48 )))))(41 42 ))))))(31 32 ))))(53 ((50 (51 (52 68 )))(((54 58 )(67 (57 (60 (55 (56 59 ))))))(66 (63 (62 (65 (61 64 ))))))))))))))(13 (79 ((69 84 )((86 (71 ((70 72 )(73 74 ))))(75 (78 ((83 (76 (77 85 )))(80 (81 82 )))))))))))))))*
(0 (1 ((2 3 )((14 (4 5 ))((8 (6 7 ))(((10 (9 (11 12 )))(((15 16 )(20 (19 (17 18 ))))(23 (21 (22 (((24 (28 (25 (26 27 ))))(33 ((35 (34 (43 (36 ((37 ((38 (39 (40 (29 30 ))))(49 ((46 (44 45 ))(47 48 )))))(41 42 ))))))(31 32 ))))(53 ((50 (51 (52 68 )))(((54 58 )(67 (57 (60 (55 (56 59 ))))))(66 (63 (62 (65 (61 64 ))))))))))))))(13 (79 (84 ((85 (69 86 ))((71 ((70 72 )(73 74 )))(75 (78 ((76 (77 83 ))(80 (81 82 ))))))))))))))))*
(0 (1 ((2 3 )((14 (4 5 ))((8 (6 7 ))(((10 (9 (11 12 )))(((15 16 )(20 (19 (17 18 ))))(23 (21 (22 (((24 (28 (25 (26 27 ))))(33 ((35 (34 (43 (36 ((37 ((38 (39 (40 (29 30 ))))(49 ((46 (44 45 ))(47 48 )))))(41 42 ))))))(31 32 ))))(53 ((50 (51 (52 68 )))(((54 58 )(67 (57 (60 (55 (56 59 ))))))(66 (63 (62 (65 (61 64 ))))))))))))))(13 (79 ((69 84 )((86 (71 ((70 72 )(73 74 ))))(75 (78 ((85 (83 (76 77 )))(80 (81 82 )))))))))))))))*
(0 (1 ((2 3 )((14 (4 5 ))((8 (6 7 ))(((10 (9 (11 12 )))(((15 16 )(20 (19 (17 18 ))))(23 (21 (22 (((24 (28 (25 (26 27 ))))(33 ((35 (34 (36 (43 (41 (42 (((40 (29 30 ))(37 (38 39 )))(49 ((46 (44 45 ))(47 48 ))))))))))(31 32 ))))(53 ((50 (51 (52 68 )))(((54 58 )(67 (57 (60 (55 (56 59 ))))))(66 (63 (62 (65 (61 64 ))))))))))))))(13 (79 (84 (69 ((((70 72 )(73 74 ))(71 86 ))(75 (78 ((85 (77 (76 83 )))(80 (81 82 ))))))))))))))))*
(0 (1 ((2 3 )((14 (4 5 ))((8 (6 7 ))(((10 (9 (11 12 )))(((15 16 )(20 (19 (17 18 ))))(23 (21 (22 (((24 (28 (25 (26 27 ))))(33 ((35 (34 (36 (43 (41 (42 (((40 (29 30 ))(37 (38 39 )))(49 ((46 (44 45 ))(47 48 ))))))))))(31 32 ))))(53 ((50 (51 (52 68 )))(((54 58 )(67 (57 (60 (55 (56 59 ))))))(66 (63 (62 (65 (61 64 ))))))))))))))(13 (79 (84 (69 ((86 (71 ((70 72 )(73 74 ))))(75 (78 ((83 (76 (77 85 )))(80 (81 82 ))))))))))))))))*
(0 (1 ((2 3 )((14 (4 5 ))((8 (6 7 ))(((10 (9 (11 12 )))(((15 16 )(20 (19 (17 18 ))))(23 (21 (22 (((24 (28 (25 (26 27 ))))(33 ((35 ((43 ((((40 (29 30 ))(37 (38 39 )))(49 ((46 (44 45 ))(47 48 ))))(41 42 )))(34 36 )))(31 32 ))))(53 ((50 (51 (52 68 )))(((54 58 )(67 (57 (60 (55 (56 59 ))))))(66 (63 (62 (65 (61 64 ))))))))))))))(13 (79 (69 (84 ((((70 72 )(73 74 ))(71 86 ))(75 (78 ((85 (77 (76 83 )))(80 (81 82 ))))))))))))))))*
(0 (1 ((2 3 )((14 (4 5 ))((8 (6 7 ))(((10 (9 (11 12 )))(((15 16 )(20 (19 (17 18 ))))(23 (21 (22 (((24 (28 (25 (26 27 ))))(33 ((35 (34 (((37 ((38 (39 (40 (29 30 ))))(49 ((46 (44 45 ))(47 48 )))))(41 42 ))(36 43 ))))(31 32 ))))(53 ((50 (51 (52 68 )))(((54 58 )(67 (57 (60 (55 (56 59 ))))))(66 (63 (62 (65 (61 64 ))))))))))))))(13 (79 (69 (84 ((86 (71 ((70 72 )(73 74 ))))(75 (78 ((85 (83 (76 77 )))(80 (81 82 ))))))))))))))))*
(0 (1 (((2 3 )(14 (4 5 )))((8 (6 7 ))(((10 (9 (11 12 )))(((15 16 )(20 (19 (17 18 ))))(23 (21 (22 (((24 (28 (25 (26 27 ))))(33 ((35 (36 (34 (43 (41 (42 (((40 (29 30 ))(37 (38 39 )))(49 ((46 (44 45 ))(47 48 ))))))))))(31 32 ))))(53 ((50 (51 (52 68 )))(((54 58 )(67 (57 (60 (55 (56 59 ))))))(66 (63 (62 (65 (61 64 ))))))))))))))(13 (79 (84 (69 ((((70 72 )(73 74 ))(71 86 ))(75 (78 (((76 77 )(83 85 ))(80 (81 82 )))))))))))))))*
(0 (1 (((2 3 )(14 (4 5 )))((8 (6 7 ))(((10 (9 (11 12 )))(((15 16 )(20 (19 (17 18 ))))(23 (21 (22 (((24 (28 (25 (26 27 ))))(33 ((35 ((43 ((37 ((38 (39 (40 (29 30 ))))(49 ((46 (44 45 ))(47 48 )))))(41 42 )))(34 36 )))(31 32 ))))(53 ((50 (51 (52 68 )))(((54 58 )(67 (57 (60 (55 (56 59 ))))))(66 (63 (62 (65 (61 64 ))))))))))))))(13 (79 (84 (69 ((86 (71 ((70 72 )(73 74 ))))(75 (78 ((85 (77 (76 83 )))(80 (81 82 )))))))))))))))*
(0 (1 (((2 3 )(14 (4 5 )))((8 (6 7 ))(((10 (9 (11 12 )))(((15 16 )(20 (19 (17 18 ))))(23 (21 (22 (((24 (28 (25 (26 27 ))))(33 ((35 (36 (34 (43 (42 (41 (((40 (29 30 ))(37 (38 39 )))(49 ((46 (44 45 ))(47 48 ))))))))))(31 32 ))))(53 ((50 (51 (52 68 )))(((54 58 )(67 (57 (60 (55 (56 59 ))))))(66 (63 (62 (65 (61 64 ))))))))))))))(13 (79 (69 (84 ((86 ((71 (70 72 ))(73 74 )))(75 (78 ((85 (83 (76 77 )))(80 (81 82 )))))))))))))))*
(0 (1 (((2 3 )(14 (4 5 )))((8 (6 7 ))(((10 (9 (11 12 )))(((15 16 )(20 (19 (17 18 ))))(23 (21 (22 (((24 (28 (25 (26 27 ))))(33 ((35 ((43 (42 (41 (((40 (29 30 ))(37 (38 39 )))(49 ((46 (44 45 ))(47 48 )))))))(34 36 )))(31 32 ))))(53 ((50 (51 (52 68 )))(((54 58 )(67 (57 (60 (55 (56 59 ))))))(66 (63 (62 (65 (61 64 ))))))))))))))(13 (79 (69 (84 ((86 ((71 (70 72 ))(73 74 )))(75 (78 ((85 (77 (76 83 )))(80 (81 82 )))))))))))))))*
(0 (1 (((2 3 )(14 (4 5 )))((8 (6 7 ))(((10 (9 (11 12 )))(((15 16 )(20 (19 (17 18 ))))(23 (21 (22 (((24 (28 (25 (26 27 ))))(33 ((35 (36 (34 (43 ((37 ((38 (39 (40 (29 30 ))))(49 ((46 (44 45 ))(47 48 )))))(41 42 ))))))(31 32 ))))(53 ((50 (51 (52 68 )))(((54 58 )(67 (57 (60 (55 (56 59 ))))))(66 (63 (62 (65 (61 64 ))))))))))))))(13 (79 (69 (84 ((((70 72 )(73 74 ))(71 86 ))(75 (78 ((83 (76 (77 85 )))(80 (81 82 )))))))))))))))*
(0 (1 (((2 3 )(14 (4 5 )))((8 (6 7 ))(((10 (9 (11 12 )))(((15 16 )(20 (19 (17 18 ))))(23 (21 (22 (((24 (28 (25 (26 27 ))))(33 ((35 (34 (((37 ((38 (39 (40 (29 30 ))))(49 ((46 (44 45 ))(47 48 )))))(41 42 ))(36 43 ))))(31 32 ))))(53 ((50 (51 (52 68 )))(((54 58 )(67 (57 (60 (55 (56 59 ))))))(66 (63 (62 (65 (61 64 ))))))))))))))(13 (79 (69 (84 ((86 ((71 (70 72 ))(73 74 )))(75 (78 ((85 (83 (76 77 )))(80 (81 82 )))))))))))))))*
(0 (1 (((2 3 )(14 (4 5 )))((8 (6 7 ))(((10 (9 (11 12 )))(((15 16 )(20 (19 (17 18 ))))(23 (21 (22 (((24 (28 (25 (26 27 ))))(33 ((35 ((43 ((37 ((38 (39 (40 (29 30 ))))(49 ((46 (44 45 ))(47 48 )))))(41 42 )))(34 36 )))(31 32 ))))(53 ((50 (51 (52 68 )))(((54 58 )(67 (57 (60 (55 (56 59 ))))))(66 (63 (62 (65 (61 64 ))))))))))))))(13 (79 (69 (84 ((86 (71 ((70 72 )(73 74 ))))(75 (78 ((85 (83 (76 77 )))(80 (81 82 )))))))))))))))*
(0 (1 ((2 3 )((14 (4 5 ))((8 (6 7 ))(((10 (9 (11 12 )))(((15 16 )(20 (19 (17 18 ))))(23 (21 (22 (((24 (28 (25 (26 27 ))))(33 ((35 (36 (34 (43 ((((40 (29 30 ))(37 (38 39 )))(49 ((46 (44 45 ))(47 48 ))))(41 42 ))))))(31 32 ))))(53 ((50 (51 (52 68 )))(((54 58 )(67 (57 (60 (55 (56 59 ))))))(66 (63 (62 (65 (61 64 ))))))))))))))(13 (79 ((69 84 )(((71 ((70 72 )(73 74 )))(85 86 ))(75 (78 ((77 (76 83 ))(80 (81 82 )))))))))))))))*
(0 (1 ((2 3 )((14 (4 5 ))((8 (6 7 ))(((10 (9 (11 12 )))(((15 16 )(20 (19 (17 18 ))))(23 (21 (22 (((24 (28 (25 (26 27 ))))(33 ((35 ((43 (41 (42 (((40 (29 30 ))(37 (38 39 )))(49 ((46 (44 45 ))(47 48 )))))))(34 36 )))(31 32 ))))(53 ((50 (51 (52 68 )))(((54 58 )(67 (57 (60 (55 (56 59 ))))))(66 (63 (62 (65 (61 64 ))))))))))))))(13 (79 (69 (84 ((71 ((70 72 )(73 74 )))(86 (75 (78 ((85 (77 (76 83 )))(80 (81 82 )))))))))))))))))*
(0 (1 ((2 3 )((14 (4 5 ))((8 (6 7 ))(((10 (9 (11 12 )))(((15 16 )(20 (19 (17 18 ))))(23 (21 (22 (((24 (28 (25 (26 27 ))))(33 ((35 (36 (34 (43 ((((40 (29 30 ))(37 (38 39 )))(49 ((46 (44 45 ))(47 48 ))))(41 42 ))))))(31 32 ))))(53 ((50 (51 (52 68 )))(((54 58 )(67 (57 (60 (55 (56 59 ))))))(66 (63 (62 (65 (61 64 ))))))))))))))(13 (79 (84 (69 ((86 (71 ((70 72 )(73 74 ))))(75 (78 ((85 (83 (76 77 )))(80 (81 82 ))))))))))))))))*
(0 (1 ((2 3 )((14 (4 5 ))((8 (6 7 ))(((10 (9 (11 12 )))(((15 16 )(20 (19 (17 18 ))))(23 (21 (22 (((24 (28 (25 (26 27 ))))(33 ((35 (34 (36 (43 ((37 ((38 (39 (40 (29 30 ))))(49 ((46 (44 45 ))(47 48 )))))(41 42 ))))))(31 32 ))))(53 ((50 (51 (52 68 )))(((54 58 )(67 (57 (60 (55 (56 59 ))))))(66 (63 (62 (65 (61 64 ))))))))))))))(13 (79 (84 (69 ((86 (71 ((70 72 )(73 74 ))))(75 (78 ((85 (83 (76 77 )))(80 (81 82 ))))))))))))))))*
(0 (1 (((2 3 )(14 (4 5 )))((8 (6 7 ))(((10 (9 (11 12 )))(((15 16 )(20 (19 (17 18 ))))(23 (21 (22 (((24 (28 (25 (26 27 ))))(33 ((35 (34 (43 (36 ((37 ((38 (39 (40 (29 30 ))))(49 ((46 (44 45 ))(47 48 )))))(41 42 ))))))(31 32 ))))(53 ((50 (51 (52 68 )))(((54 58 )(67 (57 (60 (55 (56 59 ))))))(66 (63 (62 (65 (61 64 ))))))))))))))(13 (79 (84 ((85 (69 86 ))((71 ((70 72 )(73 74 )))(75 (78 ((77 (76 83 ))(80 (81 82 )))))))))))))))*
(0 (1 (((2 3 )(14 (4 5 )))((8 (6 7 ))(((10 (9 (11 12 )))(((15 16 )(20 (19 (17 18 ))))(23 (21 (22 (((24 (28 (25 (26 27 ))))(33 ((35 (36 (34 (43 ((((40 (29 30 ))(37 (38 39 )))(49 ((46 (44 45 ))(47 48 ))))(41 42 ))))))(31 32 ))))(53 ((50 (51 (52 68 )))(((54 58 )(67 (57 (60 (55 (56 59 ))))))(66 (63 (62 (65 (61 64 ))))))))))))))(13 (79 (84 ((85 (69 86 ))((71 ((70 72 )(73 74 )))(75 (78 ((77 (76 83 ))(80 (81 82 )))))))))))))))*
(0 (1 (((2 3 )(14 (4 5 )))((8 (6 7 ))(((10 (9 (11 12 )))(((15 16 )(20 (19 (17 18 ))))(23 (21 (22 (((24 (28 (25 (26 27 ))))(33 ((35 ((43 ((37 ((38 (39 (40 (29 30 ))))(49 ((46 (44 45 ))(47 48 )))))(41 42 )))(34 36 )))(31 32 ))))(53 ((50 (51 (52 68 )))(((54 58 )(67 (57 (60 (55 (56 59 ))))))(66 (63 (62 (65 (61 64 ))))))))))))))(13 (79 (84 ((85 (69 86 ))((71 ((70 72 )(73 74 )))(75 (78 ((83 (76 77 ))(80 (81 82 )))))))))))))))*
(0 (1 (((2 3 )(14 (4 5 )))((8 (6 7 ))(((10 (9 (11 12 )))(((15 16 )(20 (19 (17 18 ))))(23 (21 (22 (((24 (28 (25 (26 27 ))))(33 ((35 ((43 ((((40 (29 30 ))(37 (38 39 )))(49 ((46 (44 45 ))(47 48 ))))(41 42 )))(34 36 )))(31 32 ))))(53 ((50 (51 (52 68 )))(((54 58 )(67 (57 (60 (55 (56 59 ))))))(66 (63 (62 (65 (61 64 ))))))))))))))(13 (79 (84 ((85 (69 86 ))((71 ((70 72 )(73 74 )))(75 (78 ((77 (76 83 ))(80 (81 82 )))))))))))))))*
(0 (1 (((2 3 )(14 (4 5 )))((8 (6 7 ))(((10 (9 (11 12 )))(((15 16 )(20 (19 (17 18 ))))(23 (21 (22 (((24 (28 (25 (26 27 ))))(33 ((35 ((43 (42 (41 (((40 (29 30 ))(37 (38 39 )))(49 ((46 (44 45 ))(47 48 )))))))(34 36 )))(31 32 ))))(53 ((50 (51 (52 68 )))(((54 58 )(67 (57 (60 (55 (56 59 ))))))(66 (63 (62 (65 (61 64 ))))))))))))))(13 (79 (69 (84 ((((71 (70 72 ))(73 74 ))(85 86 ))(75 (78 ((83 (76 77 ))(80 (81 82 )))))))))))))))*
(0 (1 (((2 3 )(14 (4 5 )))((8 (6 7 ))(((10 (9 (11 12 )))(((15 16 )(20 (19 (17 18 ))))(23 (21 (22 (((24 (28 (25 (26 27 ))))(33 ((35 (34 (36 (43 ((37 ((38 (39 (40 (29 30 ))))(49 ((46 (44 45 ))(47 48 )))))(41 42 ))))))(31 32 ))))(53 ((50 (51 (52 68 )))(((54 58 )(67 (57 (60 (55 (56 59 ))))))(66 (63 (62 (65 (61 64 ))))))))))))))(13 (79 (69 (84 ((86 (71 ((70 72 )(73 74 ))))(75 (78 ((85 (83 (76 77 )))(80 (81 82 )))))))))))))))*
(0 (1 ((2 3 )((14 (4 5 ))((8 (6 7 ))(((10 (9 (11 12 )))(((15 16 )(20 (19 (17 18 ))))(23 (21 (22 (((24 (28 (25 (26 27 ))))(33 ((35 ((43 ((37 ((38 (39 (40 (29 30 ))))(49 ((46 (44 45 ))(47 48 )))))(41 42 )))(34 36 )))(31 32 ))))(53 ((50 (51 (52 68 )))(((54 58 )(67 (57 (60 (55 (56 59 ))))))(66 (63 (62 (65 (61 64 ))))))))))))))(13 (79 (69 (84 ((86 ((71 (70 72 ))(73 74 )))(75 (78 ((85 (83 (76 77 )))(80 (81 82 ))))))))))))))))*
(0 (1 ((2 3 )((14 (4 5 ))((8 (6 7 ))(((10 (9 (11 12 )))(((15 16 )(20 (19 (17 18 ))))(23 (21 (22 (((24 (28 (25 (26 27 ))))(33 ((35 ((43 ((37 ((38 (39 (40 (29 30 ))))(49 ((46 (44 45 ))(47 48 )))))(41 42 )))(34 36 )))(31 32 ))))(53 ((50 (51 (52 68 )))(((54 58 )(67 (57 (60 (55 (56 59 ))))))(66 (63 (62 (65 (61 64 ))))))))))))))(13 (79 (69 (84 ((86 (71 ((70 72 )(73 74 ))))(75 (78 ((85 (83 (76 77 )))(80 (81 82 ))))))))))))))))*
(0 (1 ((2 3 )((14 (4 5 ))((8 (6 7 ))(((10 (9 (11 12 )))(((15 16 )(20 (19 (17 18 ))))(23 (21 (22 (((24 (28 (25 (26 27 ))))(33 ((35 (34 (43 (36 ((37 ((38 (39 (40 (29 30 ))))(49 ((46 (44 45 ))(47 48 )))))(41 42 ))))))(31 32 ))))(53 ((50 (51 (52 68 )))(((54 58 )(67 (57 (60 (55 (56 59 ))))))(66 (63 (62 (65 (61 64 ))))))))))))))(13 (79 (69 (84 ((86 ((71 (70 72 ))(73 74 )))(75 (78 ((85 (83 (76 77 )))(80 (81 82 ))))))))))))))))*
(0 (1 ((2 3 )((14 (4 5 ))((8 (6 7 ))(((10 (9 (11 12 )))(((15 16 )(20 (19 (17 18 ))))(23 (21 (22 (((24 (28 (25 (26 27 ))))(33 ((35 ((43 ((37 ((38 (39 (40 (29 30 ))))(49 ((46 (44 45 ))(47 48 )))))(41 42 )))(34 36 )))(31 32 ))))(53 ((50 (51 (52 68 )))(((54 58 )(67 (57 (60 (55 (56 59 ))))))(66 (63 (62 (65 (61 64 ))))))))))))))(13 (79 (69 (84 ((((70 72 )(73 74 ))(85 (71 86 )))(75 (78 ((77 (76 83 ))(80 (81 82 ))))))))))))))))*
(0 (1 ((2 3 )((14 (4 5 ))((8 (6 7 ))(((10 (9 (11 12 )))(((15 16 )(20 (19 (17 18 ))))(23 (21 (22 (((24 (28 (25 (26 27 ))))(33 ((35 (36 (34 (43 (41 (42 (((40 (29 30 ))(37 (38 39 )))(49 ((46 (44 45 ))(47 48 ))))))))))(31 32 ))))(53 ((50 (51 (52 68 )))(((54 58 )(67 (57 (60 (55 (56 59 ))))))(66 (63 (62 (65 (61 64 ))))))))))))))(13 (79 (69 (84 ((((70 72 )(73 74 ))(71 86 ))(75 (78 (((76 83 )(77 85 ))(80 (81 82 ))))))))))))))))*
(0 (1 ((2 3 )((14 (4 5 ))((8 (6 7 ))(((10 (9 (11 12 )))(((15 16 )(20 (19 (17 18 ))))(23 (21 (22 (((24 (28 (25 (26 27 ))))(33 ((35 (36 (34 (43 ((((40 (29 30 ))(37 (38 39 )))(49 ((46 (44 45 ))(47 48 ))))(41 42 ))))))(31 32 ))))(53 ((50 (51 (52 68 )))(((54 58 )(67 (57 (60 (55 (56 59 ))))))(66 (63 (62 (65 (61 64 ))))))))))))))(13 (79 ((69 84 )((((70 72 )(73 74 ))(71 86 ))(75 (78 ((85 (83 (76 77 )))(80 (81 82 )))))))))))))))*
(0 (1 ((2 3 )((14 (4 5 ))((8 (6 7 ))(((10 (9 (11 12 )))(((15 16 )(20 (19 (17 18 ))))(23 (21 (22 (((24 (28 (25 (26 27 ))))(33 ((35 (36 (34 (43 (42 (41 (((40 (29 30 ))(37 (38 39 )))(49 ((46 (44 45 ))(47 48 ))))))))))(31 32 ))))(53 ((50 (51 (52 68 )))(((54 58 )(67 (57 (60 (55 (56 59 ))))))(66 (63 (62 (65 (61 64 ))))))))))))))(13 (79 ((69 84 )((((70 72 )(73 74 ))(71 86 ))(75 (78 (((76 83 )(77 85 ))(80 (81 82 )))))))))))))))*
(0 (1 ((2 3 )((14 (4 5 ))((8 (6 7 ))(((10 (9 (11 12 )))(((15 16 )(20 (19 (17 18 ))))(23 (21 (22 (((24 (28 (25 (26 27 ))))(33 ((35 ((43 (41 (42 (((40 (29 30 ))(37 (38 39 )))(49 ((46 (44 45 ))(47 48 )))))))(34 36 )))(31 32 ))))(53 ((50 (51 (52 68 )))(((54 58 )(67 (57 (60 (55 (56 59 ))))))(66 (63 (62 (65 (61 64 ))))))))))))))(13 (79 (69 (84 (((71 ((70 72 )(73 74 )))(85 86 ))(75 (78 ((83 (76 77 ))(80 (81 82 ))))))))))))))))*
(0 (1 ((2 3 )((14 (4 5 ))((8 (6 7 ))(((10 (9 (11 12 )))(((15 16 )(20 (19 (17 18 ))))(23 (21 (22 (((24 (28 (25 (26 27 ))))(33 ((35 (34 (36 (43 ((37 ((38 (39 (40 (29 30 ))))(49 ((46 (44 45 ))(47 48 )))))(41 42 ))))))(31 32 ))))(53 ((50 (51 (52 68 )))(((54 58 )(67 (57 (60 (55 (56 59 ))))))(66 (63 (62 (65 (61 64 ))))))))))))))(13 (79 (69 (84 (((71 ((70 72 )(73 74 )))(85 86 ))(75 (78 ((83 (76 77 ))(80 (81 82 ))))))))))))))))*
(0 (1 ((2 3 )((14 (4 5 ))((8 (6 7 ))(((10 (9 (11 12 )))(((15 16 )(20 (19 (17 18 ))))(23 (21 (22 (((24 (28 (25 (26 27 ))))(33 ((35 (34 (36 (43 (41 (42 (((40 (29 30 ))(37 (38 39 )))(49 ((46 (44 45 ))(47 48 ))))))))))(31 32 ))))(53 ((50 (51 (52 68 )))(((54 58 )(67 (57 (60 (55 (56 59 ))))))(66 (63 (62 (65 (61 64 ))))))))))))))(13 (79 ((69 84 )((86 (71 ((70 72 )(73 74 ))))(75 (78 ((85 (77 (76 83 )))(80 (81 82 )))))))))))))))*
(0 (1 ((2 3 )((14 (4 5 ))((8 (6 7 ))(((10 (9 (11 12 )))(((15 16 )(20 (19 (17 18 ))))(23 (21 (22 (((24 (28 (25 (26 27 ))))(33 ((35 (34 (36 (43 ((((40 (29 30 ))(37 (38 39 )))(49 ((46 (44 45 ))(47 48 ))))(41 42 ))))))(31 32 ))))(53 ((50 (51 (52 68 )))(((54 58 )(67 (57 (60 (55 (56 59 ))))))(66 (63 (62 (65 (61 64 ))))))))))))))(13 (79 ((69 84 )((86 (71 ((70 72 )(73 74 ))))(75 (78 ((85 (83 (76 77 )))(80 (81 82 )))))))))))))))*
(0 (1 (((2 3 )(14 (4 5 )))((8 (6 7 ))(((10 (9 (11 12 )))(((15 16 )(20 (19 (17 18 ))))(23 (21 (22 (((24 (28 (25 (26 27 ))))(33 ((35 (36 (34 (43 ((37 ((38 (39 (40 (29 30 ))))(49 ((46 (44 45 ))(47 48 )))))(41 42 ))))))(31 32 ))))(53 ((50 (51 (52 68 )))(((54 58 )(67 (57 (60 (55 (56 59 ))))))(66 (63 (62 (65 (61 64 ))))))))))))))(13 (79 (84 (69 ((86 (71 ((70 72 )(73 74 ))))(75 (78 (((76 83 )(77 85 ))(80 (81 82 )))))))))))))))*
(0 (1 ((2 3 )((14 (4 5 ))((8 (6 7 ))(((10 (9 (11 12 )))(((15 16 )(20 (19 (17 18 ))))(23 (21 (22 (((24 (28 (25 (26 27 ))))(33 ((35 (34 (((37 ((38 (39 (40 (29 30 ))))(49 ((46 (44 45 ))(47 48 )))))(41 42 ))(36 43 ))))(31 32 ))))(53 ((50 (51 (52 68 )))(((54 58 )(67 (57 (60 (55 (56 59 ))))))(66 (63 (62 (65 (61 64 ))))))))))))))(13 (79 (69 (84 ((86 ((71 (70 72 ))(73 74 )))(75 (78 ((85 (83 (76 77 )))(80 (81 82 ))))))))))))))))*
(0 (1 ((2 3 )((14 (4 5 ))((8 (6 7 ))(((10 (9 (11 12 )))(((15 16 )(20 (19 (17 18 ))))(23 (21 (22 (((24 (28 (25 (26 27 ))))(33 ((35 (34 (36 (43 (41 (42 (((40 (29 30 ))(37 (38 39 )))(49 ((46 (44 45 ))(47 48 ))))))))))(31 32 ))))(53 ((50 (51 (52 68 )))(((54 58 )(67 (57 (60 (55 (56 59 ))))))(66 (63 (62 (65 (61 64 ))))))))))))))(13 (79 ((69 84 )((86 (71 ((70 72 )(73 74 ))))(75 (78 ((83 (85 (76 77 )))(80 (81 82 )))))))))))))))*
(0 (1 ((2 3 )((14 (4 5 ))((8 (6 7 ))(((10 (9 (11 12 )))(((15 16 )(20 (19 (17 18 ))))(23 (21 (22 (((24 (28 (25 (26 27 ))))(33 ((35 (36 (34 (43 ((((40 (29 30 ))(37 (38 39 )))(49 ((46 (44 45 ))(47 48 ))))(41 42 ))))))(31 32 ))))(53 ((50 (51 (52 68 )))(((54 58 )(67 (57 (60 (55 (56 59 ))))))(66 (63 (62 (65 (61 64 ))))))))))))))(13 (79 (69 (84 (86 ((71 ((70 72 )(73 74 )))(75 (78 ((83 (85 (76 77 )))(80 (81 82 )))))))))))))))))*
(0 (1 ((2 3 )((14 (4 5 ))((8 (6 7 ))(((10 (9 (11 12 )))(((15 16 )(20 (19 (17 18 ))))(23 (21 (22 (((24 (28 (25 (26 27 ))))(33 ((35 (34 (36 (43 ((((40 (29 30 ))(37 (38 39 )))(49 ((46 (44 45 ))(47 48 ))))(41 42 ))))))(31 32 ))))(53 ((50 (51 (52 68 )))(((54 58 )(67 (57 (60 (55 (56 59 ))))))(66 (63 (62 (65 (61 64 ))))))))))))))(13 (79 (69 (84 (86 (((71 (70 72 ))(73 74 ))(75 (78 ((83 (85 (76 77 )))(80 (81 82 )))))))))))))))))*
(0 (1 ((2 3 )((14 (4 5 ))((8 (6 7 ))(((10 (9 (11 12 )))(((15 16 )(20 (19 (17 18 ))))(23 (21 (22 (((24 (28 (25 (26 27 ))))(33 ((35 (34 (36 (43 ((((40 (29 30 ))(37 (38 39 )))(49 ((46 (44 45 ))(47 48 ))))(41 42 ))))))(31 32 ))))(53 ((50 (51 (52 68 )))(((54 58 )(67 (57 (60 (55 (56 59 ))))))(66 (63 (62 (65 (61 64 ))))))))))))))(13 (79 (69 (84 (86 ((71 ((70 72 )(73 74 )))(75 (78 ((83 (85 (76 77 )))(80 (81 82 )))))))))))))))))*
(0 (1 ((2 3 )((14 (4 5 ))((8 (6 7 ))(((10 (9 (11 12 )))(((15 16 )(20 (19 (17 18 ))))(23 (21 (22 (((24 (28 (25 (26 27 ))))(33 ((35 (34 (36 (43 (42 (41 (((40 (29 30 ))(37 (38 39 )))(49 ((46 (44 45 ))(47 48 ))))))))))(31 32 ))))(53 ((50 (51 (52 68 )))(((54 58 )(67 (57 (60 (55 (56 59 ))))))(66 (63 (62 (65 (61 64 ))))))))))))))(13 (79 ((69 84 )(((71 ((70 72 )(73 74 )))(85 86 ))(75 (78 ((83 (76 77 ))(80 (81 82 )))))))))))))))*
(0 (1 ((2 3 )((14 (4 5 ))((8 (6 7 ))(((10 (9 (11 12 )))(((15 16 )(20 (19 (17 18 ))))(23 (21 (22 (((24 (28 (25 (26 27 ))))(33 ((35 ((43 ((37 ((38 (39 (40 (29 30 ))))(49 ((46 (44 45 ))(47 48 )))))(41 42 )))(34 36 )))(31 32 ))))(53 ((50 (51 (52 68 )))(((54 58 )(67 (57 (60 (55 (56 59 ))))))(66 (63 (62 (65 (61 64 ))))))))))))))(13 (79 ((69 84 )((86 (71 ((70 72 )(73 74 ))))(75 (78 ((85 (76 (77 83 )))(80 (81 82 )))))))))))))))*
(0 (1 (((2 3 )(14 (4 5 )))((8 (6 7 ))(((10 (9 (11 12 )))(((15 16 )(20 (19 (17 18 ))))(23 (21 (22 (((24 (28 (25 (26 27 ))))(33 ((35 (34 (43 (36 ((37 ((38 (39 (40 (29 30 ))))(49 ((46 (44 45 ))(47 48 )))))(41 42 ))))))(31 32 ))))(53 ((50 (51 (52 68 )))(((54 58 )(67 (57 (60 (55 (56 59 ))))))(66 (63 (62 (65 (61 64 ))))))))))))))(13 (79 (69 (84 ((((71 (70 72 ))(73 74 ))(85 86 ))(75 (78 ((76 (77 83 ))(80 (81 82 )))))))))))))))*
(0 (1 ((2 3 )((14 (4 5 ))((8 (6 7 ))(((10 (9 (11 12 )))(((15 16 )(20 (19 (17 18 ))))(23 (21 (22 (((24 (28 (25 (26 27 ))))(33 ((35 (34 (43 (36 ((37 ((38 (39 (40 (29 30 ))))(49 ((46 (44 45 ))(47 48 )))))(41 42 ))))))(31 32 ))))(53 ((50 (51 (52 68 )))(((54 58 )(67 (57 (60 (55 (56 59 ))))))(66 (63 (62 (65 (61 64 ))))))))))))))(13 (79 (69 (84 ((((71 (70 72 ))(73 74 ))(85 86 ))(75 (78 ((76 (77 83 ))(80 (81 82 ))))))))))))))))*
(0 (1 (((2 3 )(14 (4 5 )))((8 (6 7 ))(((10 (9 (11 12 )))(((15 16 )(20 (19 (17 18 ))))(23 (21 (22 (((24 (28 (25 (26 27 ))))(33 ((35 (36 (34 (43 ((((40 (29 30 ))(37 (38 39 )))(49 ((46 (44 45 ))(47 48 ))))(41 42 ))))))(31 32 ))))(53 ((50 (51 (52 68 )))(((54 58 )(67 (57 (60 (55 (56 59 ))))))(66 (63 (62 (65 (61 64 ))))))))))))))(13 (79 (69 (84 (((71 ((70 72 )(73 74 )))(85 86 ))(75 (78 ((83 (76 77 ))(80 (81 82 )))))))))))))))*
(0 (1 ((2 3 )((14 (4 5 ))((8 (6 7 ))(((10 (9 (11 12 )))(((15 16 )(20 (19 (17 18 ))))(23 (21 (22 (((24 (28 (25 (26 27 ))))(33 ((35 (36 (34 (43 (42 (41 (((40 (29 30 ))(37 (38 39 )))(49 ((46 (44 45 ))(47 48 ))))))))))(31 32 ))))(53 ((50 (51 (52 68 )))(((54 58 )(67 (57 (60 (55 (56 59 ))))))(66 (63 (62 (65 (61 64 ))))))))))))))(13 (79 (69 (84 (86 ((71 ((70 72 )(73 74 )))(75 (78 ((83 (76 (77 85 )))(80 (81 82 )))))))))))))))))*
(0 (1 ((2 3 )((14 (4 5 ))((8 (6 7 ))(((10 (9 (11 12 )))(((15 16 )(20 (19 (17 18 ))))(23 (21 (22 (((24 (28 (25 (26 27 ))))(33 ((35 (34 (((37 ((38 (39 (40 (29 30 ))))(49 ((46 (44 45 ))(47 48 )))))(41 42 ))(36 43 ))))(31 32 ))))(53 ((50 (51 (52 68 )))(((54 58 )(67 (57 (60 (55 (56 59 ))))))(66 (63 (62 (65 (61 64 ))))))))))))))(13 (79 (84 (69 ((86 (71 ((70 72 )(73 74 ))))(75 (78 ((83 (85 (76 77 )))(80 (81 82 ))))))))))))))))*
(0 (1 ((2 3 )((14 (4 5 ))((8 (6 7 ))(((10 (9 (11 12 )))(((15 16 )(20 (19 (17 18 ))))(23 (21 (22 (((24 (28 (25 (26 27 ))))(33 ((35 (34 (43 (36 ((37 ((38 (39 (40 (29 30 ))))(49 ((46 (44 45 ))(47 48 )))))(41 42 ))))))(31 32 ))))(53 ((50 (51 (52 68 )))(((54 58 )(67 (57 (60 (55 (56 59 ))))))(66 (63 (62 (65 (61 64 ))))))))))))))(13 (79 (69 (84 ((86 ((71 (70 72 ))(73 74 )))(75 (78 (((76 83 )(77 85 ))(80 (81 82 ))))))))))))))))*
(0 (1 ((2 3 )((14 (4 5 ))((8 (6 7 ))(((10 (9 (11 12 )))(((15 16 )(20 (19 (17 18 ))))(23 (21 (22 (((24 (28 (25 (26 27 ))))(33 ((35 ((43 ((37 ((38 (39 (40 (29 30 ))))(49 ((46 (44 45 ))(47 48 )))))(41 42 )))(34 36 )))(31 32 ))))(53 ((50 (51 (52 68 )))(((54 58 )(67 (57 (60 (55 (56 59 ))))))(66 (63 (62 (65 (61 64 ))))))))))))))(13 (79 (69 (84 ((86 ((71 (70 72 ))(73 74 )))(75 (78 ((85 (77 (76 83 )))(80 (81 82 ))))))))))))))))*
(0 (1 ((2 3 )((14 (4 5 ))((8 (6 7 ))(((10 (9 (11 12 )))(((15 16 )(20 (19 (17 18 ))))(23 (21 (22 (((24 (28 (25 (26 27 ))))(33 ((35 ((43 (42 (41 (((40 (29 30 ))(37 (38 39 )))(49 ((46 (44 45 ))(47 48 )))))))(34 36 )))(31 32 ))))(53 ((50 (51 (52 68 )))(((54 58 )(67 (57 (60 (55 (56 59 ))))))(66 (63 (62 (65 (61 64 ))))))))))))))(13 (79 (69 (84 ((86 ((71 (70 72 ))(73 74 )))(75 (78 (((76 83 )(77 85 ))(80 (81 82 ))))))))))))))))*
(0 (1 ((2 3 )((14 (4 5 ))((8 (6 7 ))(((10 (9 (11 12 )))(((15 16 )(20 (19 (17 18 ))))(23 (21 (22 (((24 (28 (25 (26 27 ))))(33 ((35 ((43 (41 (42 (((40 (29 30 ))(37 (38 39 )))(49 ((46 (44 45 ))(47 48 )))))))(34 36 )))(31 32 ))))(53 ((50 (51 (52 68 )))(((54 58 )(67 (57 (60 (55 (56 59 ))))))(66 (63 (62 (65 (61 64 ))))))))))))))(13 (79 (69 (84 ((86 ((71 (70 72 ))(73 74 )))(75 (78 (((76 83 )(77 85 ))(80 (81 82 ))))))))))))))))*
(0 (1 ((2 3 )((14 (4 5 ))((8 (6 7 ))(((10 (9 (11 12 )))(((15 16 )(20 (19 (17 18 ))))(23 (21 (22 (((24 (28 (25 (26 27 ))))(33 ((35 (34 (36 (43 ((((40 (29 30 ))(37 (38 39 )))(49 ((46 (44 45 ))(47 48 ))))(41 42 ))))))(31 32 ))))(53 ((50 (51 (52 68 )))(((54 58 )(67 (57 (60 (55 (56 59 ))))))(66 (63 (62 (65 (61 64 ))))))))))))))(13 (79 (69 (84 ((((71 (70 72 ))(73 74 ))(85 86 ))(75 (78 ((83 (76 77 ))(80 (81 82 ))))))))))))))))*
(0 (1 ((2 3 )((14 (4 5 ))((8 (6 7 ))(((10 (9 (11 12 )))(((15 16 )(20 (19 (17 18 ))))(23 (21 (22 (((24 (28 (25 (26 27 ))))(33 ((35 (36 (34 (43 ((37 ((38 (39 (40 (29 30 ))))(49 ((46 (44 45 ))(47 48 )))))(41 42 ))))))(31 32 ))))(53 ((50 (51 (52 68 )))(((54 58 )(67 (57 (60 (55 (56 59 ))))))(66 (63 (62 (65 (61 64 ))))))))))))))(13 (79 (69 (84 ((((71 (70 72 ))(73 74 ))(85 86 ))(75 (78 ((83 (76 77 ))(80 (81 82 ))))))))))))))))*
(0 (1 ((2 3 )((14 (4 5 ))((8 (6 7 ))(((10 (9 (11 12 )))(((15 16 )(20 (19 (17 18 ))))(23 (21 (22 (((24 (28 (25 (26 27 ))))(33 ((35 (36 (34 (43 ((((40 (29 30 ))(37 (38 39 )))(49 ((46 (44 45 ))(47 48 ))))(41 42 ))))))(31 32 ))))(53 ((50 (51 (52 68 )))(((54 58 )(67 (57 (60 (55 (56 59 ))))))(66 (63 (62 (65 (61 64 ))))))))))))))(13 (79 (69 (84 ((86 ((71 (70 72 ))(73 74 )))(75 (78 ((76 (85 (77 83 )))(80 (81 82 ))))))))))))))))*
(0 (1 ((2 3 )((14 (4 5 ))((8 (6 7 ))(((10 (9 (11 12 )))(((15 16 )(20 (19 (17 18 ))))(23 (21 (22 (((24 (28 (25 (26 27 ))))(33 ((35 ((43 ((((40 (29 30 ))(37 (38 39 )))(49 ((46 (44 45 ))(47 48 ))))(41 42 )))(34 36 )))(31 32 ))))(53 ((50 (51 (52 68 )))(((54 58 )(67 (57 (60 (55 (56 59 ))))))(66 (63 (62 (65 (61 64 ))))))))))))))(13 (79 (69 (84 ((86 (71 ((70 72 )(73 74 ))))(75 (78 ((83 (76 (77 85 )))(80 (81 82 ))))))))))))))))*
(0 (1 ((2 3 )((14 (4 5 ))((8 (6 7 ))(((10 (9 (11 12 )))(((15 16 )(20 (19 (17 18 ))))(23 (21 (22 (((24 (28 (25 (26 27 ))))(33 ((35 ((43 ((37 ((38 (39 (40 (29 30 ))))(49 ((46 (44 45 ))(47 48 )))))(41 42 )))(34 36 )))(31 32 ))))(53 ((50 (51 (52 68 )))(((54 58 )(67 (57 (60 (55 (56 59 ))))))(66 (63 (62 (65 (61 64 ))))))))))))))(13 (79 ((69 84 )((((70 72 )(73 74 ))(71 86 ))(75 (78 ((83 (85 (76 77 )))(80 (81 82 )))))))))))))))*
(0 (1 ((2 3 )((14 (4 5 ))((8 (6 7 ))(((10 (9 (11 12 )))(((15 16 )(20 (19 (17 18 ))))(23 (21 (22 (((24 (28 (25 (26 27 ))))(33 ((35 ((43 ((((40 (29 30 ))(37 (38 39 )))(49 ((46 (44 45 ))(47 48 ))))(41 42 )))(34 36 )))(31 32 ))))(53 ((50 (51 (52 68 )))(((54 58 )(67 (57 (60 (55 (56 59 ))))))(66 (63 (62 (65 (61 64 ))))))))))))))(13 (79 (69 (84 (((71 ((70 72 )(73 74 )))(85 86 ))(75 (78 ((83 (76 77 ))(80 (81 82 ))))))))))))))))*
(0 (1 (((2 3 )(14 (4 5 )))((8 (6 7 ))(((10 (9 (11 12 )))(((15 16 )(20 (19 (17 18 ))))(23 (21 (22 (((24 (28 (25 (26 27 ))))(33 ((35 ((43 (41 (42 (((40 (29 30 ))(37 (38 39 )))(49 ((46 (44 45 ))(47 48 )))))))(34 36 )))(31 32 ))))(53 ((50 (51 (52 68 )))(((54 58 )(67 (57 (60 (55 (56 59 ))))))(66 (63 (62 (65 (61 64 ))))))))))))))(13 (79 ((69 84 )((((70 72 )(73 74 ))(71 86 ))(75 (78 ((85 (76 (77 83 )))(80 (81 82 ))))))))))))))*
(0 (1 (((2 3 )(14 (4 5 )))((8 (6 7 ))(((10 (9 (11 12 )))(((15 16 )(20 (19 (17 18 ))))(23 (21 (22 (((24 (28 (25 (26 27 ))))(33 ((35 (36 (34 (43 ((((40 (29 30 ))(37 (38 39 )))(49 ((46 (44 45 ))(47 48 ))))(41 42 ))))))(31 32 ))))(53 ((50 (51 (52 68 )))(((54 58 )(67 (57 (60 (55 (56 59 ))))))(66 (63 (62 (65 (61 64 ))))))))))))))(13 (79 ((69 84 )((86 (71 ((70 72 )(73 74 ))))(75 (78 ((83 (76 (77 85 )))(80 (81 82 ))))))))))))))*
(0 (1 ((2 3 )((14 (4 5 ))((8 (6 7 ))(((10 (9 (11 12 )))(((15 16 )(20 (19 (17 18 ))))(23 (21 (22 (((24 (28 (25 (26 27 ))))(33 ((35 (36 (34 (43 (41 (42 (((40 (29 30 ))(37 (38 39 )))(49 ((46 (44 45 ))(47 48 ))))))))))(31 32 ))))(53 ((50 (51 (52 68 )))(((54 58 )(67 (57 (60 (55 (56 59 ))))))(66 (63 (62 (65 (61 64 ))))))))))))))(13 (79 (84 (69 ((86 (71 ((70 72 )(73 74 ))))(75 (78 ((85 (77 (76 83 )))(80 (81 82 ))))))))))))))))*
(0 (1 ((2 3 )((14 (4 5 ))((8 (6 7 ))(((10 (9 (11 12 )))(((15 16 )(20 (19 (17 18 ))))(23 (21 (22 (((24 (28 (25 (26 27 ))))(33 ((35 (34 (36 (43 ((((40 (29 30 ))(37 (38 39 )))(49 ((46 (44 45 ))(47 48 ))))(41 42 ))))))(31 32 ))))(53 ((50 (51 (52 68 )))(((54 58 )(67 (57 (60 (55 (56 59 ))))))(66 (63 (62 (65 (61 64 ))))))))))))))(13 (79 (84 (69 ((((70 72 )(73 74 ))(71 86 ))(75 (78 ((85 (77 (76 83 )))(80 (81 82 ))))))))))))))))*
(0 (1 ((2 3 )((14 (4 5 ))((8 (6 7 ))(((10 (9 (11 12 )))(((15 16 )(20 (19 (17 18 ))))(23 (21 (22 (((24 (28 (25 (26 27 ))))(33 ((35 ((43 ((37 ((38 (39 (40 (29 30 ))))(49 ((46 (44 45 ))(47 48 )))))(41 42 )))(34 36 )))(31 32 ))))(53 ((50 (51 (52 68 )))(((54 58 )(67 (57 (60 (55 (56 59 ))))))(66 (63 (62 (65 (61 64 ))))))))))))))(13 (79 (84 (69 ((86 (71 ((70 72 )(73 74 ))))(75 (78 ((83 (85 (76 77 )))(80 (81 82 ))))))))))))))))*
(0 (1 ((2 3 )((14 (4 5 ))((8 (6 7 ))(((10 (9 (11 12 )))(((15 16 )(20 (19 (17 18 ))))(23 (21 (22 (((24 (28 (25 (26 27 ))))(33 ((35 ((43 ((((40 (29 30 ))(37 (38 39 )))(49 ((46 (44 45 ))(47 48 ))))(41 42 )))(34 36 )))(31 32 ))))(53 ((50 (51 (52 68 )))(((54 58 )(67 (57 (60 (55 (56 59 ))))))(66 (63 (62 (65 (61 64 ))))))))))))))(13 (79 (84 (69 ((86 (71 ((70 72 )(73 74 ))))(75 (78 ((85 (83 (76 77 )))(80 (81 82 ))))))))))))))))*
(0 (1 ((2 3 )((14 (4 5 ))((8 (6 7 ))(((10 (9 (11 12 )))(((15 16 )(20 (19 (17 18 ))))(23 (21 (22 (((24 (28 (25 (26 27 ))))(33 ((35 ((43 ((37 ((38 (39 (40 (29 30 ))))(49 ((46 (44 45 ))(47 48 )))))(41 42 )))(34 36 )))(31 32 ))))(53 ((50 (51 (52 68 )))(((54 58 )(67 (57 (60 (55 (56 59 ))))))(66 (63 (62 (65 (61 64 ))))))))))))))(13 (79 (84 (69 ((((70 72 )(73 74 ))(71 86 ))(75 (78 ((83 (76 (77 85 )))(80 (81 82 ))))))))))))))))*
(0 (1 (((2 3 )(14 (4 5 )))((8 (6 7 ))(((10 (9 (11 12 )))(((15 16 )(20 (19 (17 18 ))))(23 (21 (22 (((24 (28 (25 (26 27 ))))(33 ((35 (34 (36 (43 ((37 ((38 (39 (40 (29 30 ))))(49 ((46 (44 45 ))(47 48 )))))(41 42 ))))))(31 32 ))))(53 ((50 (51 (52 68 )))(((54 58 )(67 (57 (60 (55 (56 59 ))))))(66 (63 (62 (65 (61 64 ))))))))))))))(13 (79 (84 (69 ((86 (71 ((70 72 )(73 74 ))))(75 (78 (((76 83 )(77 85 ))(80 (81 82 )))))))))))))))*
(0 (1 (((2 3 )(14 (4 5 )))((8 (6 7 ))(((10 (9 (11 12 )))(((15 16 )(20 (19 (17 18 ))))(23 (21 (22 (((24 (28 (25 (26 27 ))))(33 ((35 (34 (((37 ((38 (39 (40 (29 30 ))))(49 ((46 (44 45 ))(47 48 )))))(41 42 ))(36 43 ))))(31 32 ))))(53 ((50 (51 (52 68 )))(((54 58 )(67 (57 (60 (55 (56 59 ))))))(66 (63 (62 (65 (61 64 ))))))))))))))(13 (79 (84 (69 ((86 (71 ((70 72 )(73 74 ))))(75 (78 ((85 (83 (76 77 )))(80 (81 82 )))))))))))))))*
(0 (1 ((2 3 )((14 (4 5 ))((8 (6 7 ))(((10 (9 (11 12 )))(((15 16 )(20 (19 (17 18 ))))(23 (21 (22 (((24 (28 (25 (26 27 ))))(33 ((35 (34 (36 (43 (42 (41 (((40 (29 30 ))(37 (38 39 )))(49 ((46 (44 45 ))(47 48 ))))))))))(31 32 ))))(53 ((50 (51 (52 68 )))(((54 58 )(67 (57 (60 (55 (56 59 ))))))(66 (63 (62 (65 (61 64 ))))))))))))))(13 (79 (69 (84 ((86 ((71 (70 72 ))(73 74 )))(75 (78 ((85 (77 (76 83 )))(80 (81 82 ))))))))))))))))*
(0 (1 ((2 3 )((14 (4 5 ))((8 (6 7 ))(((10 (9 (11 12 )))(((15 16 )(20 (19 (17 18 ))))(23 (21 (22 (((24 (28 (25 (26 27 ))))(33 ((35 (36 (34 (43 ((37 ((38 (39 (40 (29 30 ))))(49 ((46 (44 45 ))(47 48 )))))(41 42 ))))))(31 32 ))))(53 ((50 (51 (52 68 )))(((54 58 )(67 (57 (60 (55 (56 59 ))))))(66 (63 (62 (65 (61 64 ))))))))))))))(13 (79 (69 (84 ((86 (71 ((70 72 )(73 74 ))))(75 (78 ((83 (76 (77 85 )))(80 (81 82 ))))))))))))))))*
(0 (1 ((2 3 )((14 (4 5 ))((8 (6 7 ))(((10 (9 (11 12 )))(((15 16 )(20 (19 (17 18 ))))(23 (21 (22 (((24 (28 (25 (26 27 ))))(33 ((35 (36 (34 (43 (42 (41 (((40 (29 30 ))(37 (38 39 )))(49 ((46 (44 45 ))(47 48 ))))))))))(31 32 ))))(53 ((50 (51 (52 68 )))(((54 58 )(67 (57 (60 (55 (56 59 ))))))(66 (63 (62 (65 (61 64 ))))))))))))))(13 (79 (69 (84 ((86 (71 ((70 72 )(73 74 ))))(75 (78 ((85 (83 (76 77 )))(80 (81 82 ))))))))))))))))*
(0 (1 (((2 3 )(14 (4 5 )))((8 (6 7 ))(((10 (9 (11 12 )))(((15 16 )(20 (19 (17 18 ))))(23 (21 (22 (((24 (28 (25 (26 27 ))))(33 ((35 ((43 (41 (42 (((40 (29 30 ))(37 (38 39 )))(49 ((46 (44 45 ))(47 48 )))))))(34 36 )))(31 32 ))))(53 ((50 (51 (52 68 )))(((54 58 )(67 (57 (60 (55 (56 59 ))))))(66 (63 (62 (65 (61 64 ))))))))))))))(13 (79 (69 (84 ((86 (71 ((70 72 )(73 74 ))))(75 (78 ((83 (76 (77 85 )))(80 (81 82 )))))))))))))))*
(0 (1 ((2 3 )((14 (4 5 ))((8 (6 7 ))(((10 (9 (11 12 )))(((15 16 )(20 (19 (17 18 ))))(23 (21 (22 (((24 (28 (25 (26 27 ))))(33 ((35 ((43 (41 (42 (((40 (29 30 ))(37 (38 39 )))(49 ((46 (44 45 ))(47 48 )))))))(34 36 )))(31 32 ))))(53 ((50 (51 (52 68 )))(((54 58 )(67 (57 (60 (55 (56 59 ))))))(66 (63 (62 (65 (61 64 ))))))))))))))(13 (79 (69 (84 ((86 (71 ((70 72 )(73 74 ))))(75 (78 (((76 77 )(83 85 ))(80 (81 82 ))))))))))))))))*
(0 (1 ((2 3 )((14 (4 5 ))((8 (6 7 ))(((10 (9 (11 12 )))(((15 16 )(20 (19 (17 18 ))))(23 (21 (22 (((24 (28 (25 (26 27 ))))(33 ((35 ((43 (42 (41 (((40 (29 30 ))(37 (38 39 )))(49 ((46 (44 45 ))(47 48 )))))))(34 36 )))(31 32 ))))(53 ((50 (51 (52 68 )))(((54 58 )(67 (57 (60 (55 (56 59 ))))))(66 (63 (62 (65 (61 64 ))))))))))))))(13 (79 (69 (84 ((86 ((71 (70 72 ))(73 74 )))(75 (78 ((85 (83 (76 77 )))(80 (81 82 ))))))))))))))))*
(0 (1 ((2 3 )((14 (4 5 ))((8 (6 7 ))(((10 (9 (11 12 )))(((15 16 )(20 (19 (17 18 ))))(23 (21 (22 (((24 (28 (25 (26 27 ))))(33 ((35 (34 (36 (43 (42 (41 (((40 (29 30 ))(37 (38 39 )))(49 ((46 (44 45 ))(47 48 ))))))))))(31 32 ))))(53 ((50 (51 (52 68 )))(((54 58 )(67 (57 (60 (55 (56 59 ))))))(66 (63 (62 (65 (61 64 ))))))))))))))(13 (79 (69 (84 ((86 (71 ((70 72 )(73 74 ))))(75 (78 ((83 (85 (76 77 )))(80 (81 82 ))))))))))))))))*
(0 (1 ((2 3 )((14 (4 5 ))((8 (6 7 ))(((10 (9 (11 12 )))(((15 16 )(20 (19 (17 18 ))))(23 (21 (22 (((24 (28 (25 (26 27 ))))(33 ((35 (34 (36 (43 ((37 ((38 (39 (40 (29 30 ))))(49 ((46 (44 45 ))(47 48 )))))(41 42 ))))))(31 32 ))))(53 ((50 (51 (52 68 )))(((54 58 )(67 (57 (60 (55 (56 59 ))))))(66 (63 (62 (65 (61 64 ))))))))))))))(13 (79 ((69 84 )((86 (71 ((70 72 )(73 74 ))))(75 (78 ((83 (76 (77 85 )))(80 (81 82 )))))))))))))))*
(0 (1 ((2 3 )((14 (4 5 ))((8 (6 7 ))(((10 (9 (11 12 )))(((15 16 )(20 (19 (17 18 ))))(23 (21 (22 (((24 (28 (25 (26 27 ))))(33 ((35 ((43 (41 (42 (((40 (29 30 ))(37 (38 39 )))(49 ((46 (44 45 ))(47 48 )))))))(34 36 )))(31 32 ))))(53 ((50 (51 (52 68 )))(((54 58 )(67 (57 (60 (55 (56 59 ))))))(66 (63 (62 (65 (61 64 ))))))))))))))(13 (79 (69 (84 ((86 ((71 (70 72 ))(73 74 )))(75 (78 ((85 (76 (77 83 )))(80 (81 82 ))))))))))))))))*
(0 (1 ((2 3 )((14 (4 5 ))((8 (6 7 ))(((10 (9 (11 12 )))(((15 16 )(20 (19 (17 18 ))))(23 (21 (22 (((24 (28 (25 (26 27 ))))(33 ((35 (36 (34 (43 (41 (42 (((40 (29 30 ))(37 (38 39 )))(49 ((46 (44 45 ))(47 48 ))))))))))(31 32 ))))(53 ((50 (51 (52 68 )))(((54 58 )(67 (57 (60 (55 (56 59 ))))))(66 (63 (62 (65 (61 64 ))))))))))))))(13 (79 ((69 84 )((86 (71 ((70 72 )(73 74 ))))(75 (78 ((83 (85 (76 77 )))(80 (81 82 )))))))))))))))*
(0 (1 ((2 3 )((14 (4 5 ))((8 (6 7 ))(((10 (9 (11 12 )))(((15 16 )(20 (19 (17 18 ))))(23 (21 (22 (((24 (28 (25 (26 27 ))))(33 ((35 (36 (34 (43 ((((40 (29 30 ))(37 (38 39 )))(49 ((46 (44 45 ))(47 48 ))))(41 42 ))))))(31 32 ))))(53 ((50 (51 (52 68 )))(((54 58 )(67 (57 (60 (55 (56 59 ))))))(66 (63 (62 (65 (61 64 ))))))))))))))(13 (79 ((69 84 )((86 (71 ((70 72 )(73 74 ))))(75 (78 ((83 (85 (76 77 )))(80 (81 82 )))))))))))))))*
(0 (1 (((2 3 )(14 (4 5 )))((8 (6 7 ))(((10 (9 (11 12 )))(((15 16 )(20 (19 (17 18 ))))(23 (21 (22 (((24 (28 (25 (26 27 ))))(33 ((35 ((43 (41 (42 (((40 (29 30 ))(37 (38 39 )))(49 ((46 (44 45 ))(47 48 )))))))(34 36 )))(31 32 ))))(53 ((50 (51 (52 68 )))(((54 58 )(67 (57 (60 (55 (56 59 ))))))(66 (63 (62 (65 (61 64 ))))))))))))))(13 (79 (84 (69 (((71 ((70 72 )(73 74 )))(85 86 ))(75 (78 ((77 (76 83 ))(80 (81 82 )))))))))))))))*
(0 (1 ((2 3 )((14 (4 5 ))((8 (6 7 ))(((10 (9 (11 12 )))(((15 16 )(20 (19 (17 18 ))))(23 (21 (22 (((24 (28 (25 (26 27 ))))(33 ((35 (36 (34 (43 (42 (41 (((40 (29 30 ))(37 (38 39 )))(49 ((46 (44 45 ))(47 48 ))))))))))(31 32 ))))(53 ((50 (51 (52 68 )))(((54 58 )(67 (57 (60 (55 (56 59 ))))))(66 (63 (62 (65 (61 64 ))))))))))))))(13 (79 (84 (69 ((86 (71 ((70 72 )(73 74 ))))(75 (78 ((85 (76 (77 83 )))(80 (81 82 ))))))))))))))))*
(0 (1 ((2 3 )((14 (4 5 ))((8 (6 7 ))(((10 (9 (11 12 )))(((15 16 )(20 (19 (17 18 ))))(23 (21 (22 (((24 (28 (25 (26 27 ))))(33 ((35 ((43 (42 (41 (((40 (29 30 ))(37 (38 39 )))(49 ((46 (44 45 ))(47 48 )))))))(34 36 )))(31 32 ))))(53 ((50 (51 (52 68 )))(((54 58 )(67 (57 (60 (55 (56 59 ))))))(66 (63 (62 (65 (61 64 ))))))))))))))(13 (79 (69 (84 ((86 ((71 (70 72 ))(73 74 )))(75 (78 ((85 (77 (76 83 )))(80 (81 82 ))))))))))))))))*
(0 (1 (((2 3 )(14 (4 5 )))((8 (6 7 ))(((10 (9 (11 12 )))(((15 16 )(20 (19 (17 18 ))))(23 (21 (22 (((24 (28 (25 (26 27 ))))(33 ((35 ((43 (41 (42 (((40 (29 30 ))(37 (38 39 )))(49 ((46 (44 45 ))(47 48 )))))))(34 36 )))(31 32 ))))(53 ((50 (51 (52 68 )))(((54 58 )(67 (57 (60 (55 (56 59 ))))))(66 (63 (62 (65 (61 64 ))))))))))))))(13 (79 (69 (84 ((86 (71 ((70 72 )(73 74 ))))(75 (78 (((76 77 )(83 85 ))(80 (81 82 )))))))))))))))*
(0 (1 (((2 3 )(14 (4 5 )))((8 (6 7 ))(((10 (9 (11 12 )))(((15 16 )(20 (19 (17 18 ))))(23 (21 (22 (((24 (28 (25 (26 27 ))))(33 ((35 ((43 ((((40 (29 30 ))(37 (38 39 )))(49 ((46 (44 45 ))(47 48 ))))(41 42 )))(34 36 )))(31 32 ))))(53 ((50 (51 (52 68 )))(((54 58 )(67 (57 (60 (55 (56 59 ))))))(66 (63 (62 (65 (61 64 ))))))))))))))(13 (79 (69 (84 ((86 (71 ((70 72 )(73 74 ))))(75 (78 ((85 (83 (76 77 )))(80 (81 82 )))))))))))))))*
(0 (1 ((2 3 )((14 (4 5 ))((8 (6 7 ))(((10 (9 (11 12 )))(((15 16 )(20 (19 (17 18 ))))(23 (21 (22 (((24 (28 (25 (26 27 ))))(33 ((35 ((43 (41 (42 (((40 (29 30 ))(37 (38 39 )))(49 ((46 (44 45 ))(47 48 )))))))(34 36 )))(31 32 ))))(53 ((50 (51 (52 68 )))(((54 58 )(67 (57 (60 (55 (56 59 ))))))(66 (63 (62 (65 (61 64 ))))))))))))))(13 (79 (84 (69 ((86 (71 ((70 72 )(73 74 ))))(75 (78 ((85 (77 (76 83 )))(80 (81 82 ))))))))))))))))*
(0 (1 (((2 3 )(14 (4 5 )))((8 (6 7 ))(((10 (9 (11 12 )))(((15 16 )(20 (19 (17 18 ))))(23 (21 (22 (((24 (28 (25 (26 27 ))))(33 ((35 (36 (34 (43 ((37 ((38 (39 (40 (29 30 ))))(49 ((46 (44 45 ))(47 48 )))))(41 42 ))))))(31 32 ))))(53 ((50 (51 (52 68 )))(((54 58 )(67 (57 (60 (55 (56 59 ))))))(66 (63 (62 (65 (61 64 ))))))))))))))(13 (79 (69 (84 (((71 ((70 72 )(73 74 )))(85 86 ))(75 (78 ((76 (77 83 ))(80 (81 82 )))))))))))))))*
(0 (1 ((2 3 )((14 (4 5 ))((8 (6 7 ))(((10 (9 (11 12 )))(((15 16 )(20 (19 (17 18 ))))(23 (21 (22 (((24 (28 (25 (26 27 ))))(33 ((35 ((43 ((((40 (29 30 ))(37 (38 39 )))(49 ((46 (44 45 ))(47 48 ))))(41 42 )))(34 36 )))(31 32 ))))(53 ((50 (51 (52 68 )))(((54 58 )(67 (57 (60 (55 (56 59 ))))))(66 (63 (62 (65 (61 64 ))))))))))))))(13 (79 (69 (84 ((86 ((71 (70 72 ))(73 74 )))(75 (78 ((85 (77 (76 83 )))(80 (81 82 ))))))))))))))))*
(0 (1 ((2 3 )((14 (4 5 ))((8 (6 7 ))(((10 (9 (11 12 )))(((15 16 )(20 (19 (17 18 ))))(23 (21 (22 (((24 (28 (25 (26 27 ))))(33 ((35 (34 (36 (43 ((((40 (29 30 ))(37 (38 39 )))(49 ((46 (44 45 ))(47 48 ))))(41 42 ))))))(31 32 ))))(53 ((50 (51 (52 68 )))(((54 58 )(67 (57 (60 (55 (56 59 ))))))(66 (63 (62 (65 (61 64 ))))))))))))))(13 (79 (84 (69 (((71 ((70 72 )(73 74 )))(85 86 ))(75 (78 ((83 (76 77 ))(80 (81 82 ))))))))))))))))*
(0 (1 ((2 3 )((14 (4 5 ))((8 (6 7 ))(((10 (9 (11 12 )))(((15 16 )(20 (19 (17 18 ))))(23 (21 (22 (((24 (28 (25 (26 27 ))))(33 ((35 ((43 (42 (41 (((40 (29 30 ))(37 (38 39 )))(49 ((46 (44 45 ))(47 48 )))))))(34 36 )))(31 32 ))))(53 ((50 (51 (52 68 )))(((54 58 )(67 (57 (60 (55 (56 59 ))))))(66 (63 (62 (65 (61 64 ))))))))))))))(13 (79 (69 (84 (86 ((71 ((70 72 )(73 74 )))(75 (78 ((85 (76 (77 83 )))(80 (81 82 )))))))))))))))))*
(0 (1 ((2 3 )((14 (4 5 ))((8 (6 7 ))(((10 (9 (11 12 )))(((15 16 )(20 (19 (17 18 ))))(23 (21 (22 (((24 (28 (25 (26 27 ))))(33 ((35 (34 (36 (43 ((37 ((38 (39 (40 (29 30 ))))(49 ((46 (44 45 ))(47 48 )))))(41 42 ))))))(31 32 ))))(53 ((50 (51 (52 68 )))(((54 58 )(67 (57 (60 (55 (56 59 ))))))(66 (63 (62 (65 (61 64 ))))))))))))))(13 (79 (84 (69 ((((70 72 )(73 74 ))(71 86 ))(75 (78 (((76 77 )(83 85 ))(80 (81 82 ))))))))))))))))*
(0 (1 (((2 3 )(14 (4 5 )))((8 (6 7 ))(((10 (9 (11 12 )))(((15 16 )(20 (19 (17 18 ))))(23 (21 (22 (((24 (28 (25 (26 27 ))))(33 ((35 ((43 ((((40 (29 30 ))(37 (38 39 )))(49 ((46 (44 45 ))(47 48 ))))(41 42 )))(34 36 )))(31 32 ))))(53 ((50 (51 (52 68 )))(((54 58 )(67 (57 (60 (55 (56 59 ))))))(66 (63 (62 (65 (61 64 ))))))))))))))(13 (79 ((69 84 )(((71 ((70 72 )(73 74 )))(85 86 ))(75 (78 ((77 (76 83 ))(80 (81 82 ))))))))))))))*
(0 (1 (((2 3 )(14 (4 5 )))((8 (6 7 ))(((10 (9 (11 12 )))(((15 16 )(20 (19 (17 18 ))))(23 (21 (22 (((24 (28 (25 (26 27 ))))(33 ((35 ((43 ((((40 (29 30 ))(37 (38 39 )))(49 ((46 (44 45 ))(47 48 ))))(41 42 )))(34 36 )))(31 32 ))))(53 ((50 (51 (52 68 )))(((54 58 )(67 (57 (60 (55 (56 59 ))))))(66 (63 (62 (65 (61 64 ))))))))))))))(13 (79 (84 (69 ((86 (71 ((70 72 )(73 74 ))))(75 (78 ((85 (77 (76 83 )))(80 (81 82 )))))))))))))))*
(0 (1 (((2 3 )(14 (4 5 )))((8 (6 7 ))(((10 (9 (11 12 )))(((15 16 )(20 (19 (17 18 ))))(23 (21 (22 (((24 (28 (25 (26 27 ))))(33 ((35 ((43 ((37 ((38 (39 (40 (29 30 ))))(49 ((46 (44 45 ))(47 48 )))))(41 42 )))(34 36 )))(31 32 ))))(53 ((50 (51 (52 68 )))(((54 58 )(67 (57 (60 (55 (56 59 ))))))(66 (63 (62 (65 (61 64 ))))))))))))))(13 (79 (84 (69 ((((70 72 )(73 74 ))(71 86 ))(75 (78 ((85 (77 (76 83 )))(80 (81 82 )))))))))))))))*
(0 (1 ((2 3 )((14 (4 5 ))((8 (6 7 ))(((10 (9 (11 12 )))(((15 16 )(20 (19 (17 18 ))))(23 (21 (22 (((24 (28 (25 (26 27 ))))(33 ((35 (34 (36 (43 (41 (42 (((40 (29 30 ))(37 (38 39 )))(49 ((46 (44 45 ))(47 48 ))))))))))(31 32 ))))(53 ((50 (51 (52 68 )))(((54 58 )(67 (57 (60 (55 (56 59 ))))))(66 (63 (62 (65 (61 64 ))))))))))))))(13 (79 (69 (84 (((71 ((70 72 )(73 74 )))(85 86 ))(75 (78 ((83 (76 77 ))(80 (81 82 ))))))))))))))))*
(0 (1 ((2 3 )((14 (4 5 ))((8 (6 7 ))(((10 (9 (11 12 )))(((15 16 )(20 (19 (17 18 ))))(23 (21 (22 (((24 (28 (25 (26 27 ))))(33 ((35 ((43 ((((40 (29 30 ))(37 (38 39 )))(49 ((46 (44 45 ))(47 48 ))))(41 42 )))(34 36 )))(31 32 ))))(53 ((50 (51 (52 68 )))(((54 58 )(67 (57 (60 (55 (56 59 ))))))(66 (63 (62 (65 (61 64 ))))))))))))))(13 (79 (69 (84 ((((71 (70 72 ))(73 74 ))(85 86 ))(75 (78 ((77 (76 83 ))(80 (81 82 ))))))))))))))))*
(0 (1 ((2 3 )((14 (4 5 ))((8 (6 7 ))(((10 (9 (11 12 )))(((15 16 )(20 (19 (17 18 ))))(23 (21 (22 (((24 (28 (25 (26 27 ))))(33 ((35 (36 (34 (43 ((37 ((38 (39 (40 (29 30 ))))(49 ((46 (44 45 ))(47 48 )))))(41 42 ))))))(31 32 ))))(53 ((50 (51 (52 68 )))(((54 58 )(67 (57 (60 (55 (56 59 ))))))(66 (63 (62 (65 (61 64 ))))))))))))))(13 (79 (69 (84 ((86 ((71 (70 72 ))(73 74 )))(75 (78 ((76 (83 (77 85 )))(80 (81 82 ))))))))))))))))*
(0 (1 ((2 3 )((14 (4 5 ))((8 (6 7 ))(((10 (9 (11 12 )))(((15 16 )(20 (19 (17 18 ))))(23 (21 (22 (((24 (28 (25 (26 27 ))))(33 ((35 ((43 ((37 ((38 (39 (40 (29 30 ))))(49 ((46 (44 45 ))(47 48 )))))(41 42 )))(34 36 )))(31 32 ))))(53 ((50 (51 (52 68 )))(((54 58 )(67 (57 (60 (55 (56 59 ))))))(66 (63 (62 (65 (61 64 ))))))))))))))(13 (79 (84 (69 ((86 (71 ((70 72 )(73 74 ))))(75 (78 (((76 83 )(77 85 ))(80 (81 82 ))))))))))))))))*
(0 (1 ((2 3 )((14 (4 5 ))((8 (6 7 ))(((10 (9 (11 12 )))(((15 16 )(20 (19 (17 18 ))))(23 (21 (22 (((24 (28 (25 (26 27 ))))(33 ((35 (34 (36 (43 ((37 ((38 (39 (40 (29 30 ))))(49 ((46 (44 45 ))(47 48 )))))(41 42 ))))))(31 32 ))))(53 ((50 (51 (52 68 )))(((54 58 )(67 (57 (60 (55 (56 59 ))))))(66 (63 (62 (65 (61 64 ))))))))))))))(13 (79 (84 (69 ((((70 72 )(73 74 ))(71 86 ))(75 (78 (((76 83 )(77 85 ))(80 (81 82 ))))))))))))))))*
(0 (1 ((2 3 )((14 (4 5 ))((8 (6 7 ))(((10 (9 (11 12 )))(((15 16 )(20 (19 (17 18 ))))(23 (21 (22 (((24 (28 (25 (26 27 ))))(33 ((35 ((43 ((((40 (29 30 ))(37 (38 39 )))(49 ((46 (44 45 ))(47 48 ))))(41 42 )))(34 36 )))(31 32 ))))(53 ((50 (51 (52 68 )))(((54 58 )(67 (57 (60 (55 (56 59 ))))))(66 (63 (62 (65 (61 64 ))))))))))))))(13 (79 (84 (69 ((86 (71 ((70 72 )(73 74 ))))(75 (78 ((76 (85 (77 83 )))(80 (81 82 ))))))))))))))))*
(0 (1 ((2 3 )((14 (4 5 ))((8 (6 7 ))(((10 (9 (11 12 )))(((15 16 )(20 (19 (17 18 ))))(23 (21 (22 (((24 (28 (25 (26 27 ))))(33 ((35 (36 (34 (43 (41 (42 (((40 (29 30 ))(37 (38 39 )))(49 ((46 (44 45 ))(47 48 ))))))))))(31 32 ))))(53 ((50 (51 (52 68 )))(((54 58 )(67 (57 (60 (55 (56 59 ))))))(66 (63 (62 (65 (61 64 ))))))))))))))(13 (79 (69 (84 ((86 ((71 (70 72 ))(73 74 )))(75 (78 (((76 83 )(77 85 ))(80 (81 82 ))))))))))))))))*
(0 (1 ((2 3 )((14 (4 5 ))((8 (6 7 ))(((10 (9 (11 12 )))(((15 16 )(20 (19 (17 18 ))))(23 (21 (22 (((24 (28 (25 (26 27 ))))(33 ((35 ((43 (42 (41 (((40 (29 30 ))(37 (38 39 )))(49 ((46 (44 45 ))(47 48 )))))))(34 36 )))(31 32 ))))(53 ((50 (51 (52 68 )))(((54 58 )(67 (57 (60 (55 (56 59 ))))))(66 (63 (62 (65 (61 64 ))))))))))))))(13 (79 (84 ((85 (69 86 ))((71 ((70 72 )(73 74 )))(75 (78 ((77 (76 83 ))(80 (81 82 ))))))))))))))))*
(0 (1 ((2 3 )((14 (4 5 ))((8 (6 7 ))(((10 (9 (11 12 )))(((15 16 )(20 (19 (17 18 ))))(23 (21 (22 (((24 (28 (25 (26 27 ))))(33 ((35 (36 (34 (43 ((((40 (29 30 ))(37 (38 39 )))(49 ((46 (44 45 ))(47 48 ))))(41 42 ))))))(31 32 ))))(53 ((50 (51 (52 68 )))(((54 58 )(67 (57 (60 (55 (56 59 ))))))(66 (63 (62 (65 (61 64 ))))))))))))))(13 (79 (84 ((85 (69 86 ))((71 ((70 72 )(73 74 )))(75 (78 ((76 (77 83 ))(80 (81 82 ))))))))))))))))*
(0 (1 ((2 3 )((14 (4 5 ))((8 (6 7 ))(((10 (9 (11 12 )))(((15 16 )(20 (19 (17 18 ))))(23 (21 (22 (((24 (28 (25 (26 27 ))))(33 ((35 (36 (34 (43 ((37 ((38 (39 (40 (29 30 ))))(49 ((46 (44 45 ))(47 48 )))))(41 42 ))))))(31 32 ))))(53 ((50 (51 (52 68 )))(((54 58 )(67 (57 (60 (55 (56 59 ))))))(66 (63 (62 (65 (61 64 ))))))))))))))(13 (79 (84 ((85 (69 86 ))((71 ((70 72 )(73 74 )))(75 (78 ((83 (76 77 ))(80 (81 82 ))))))))))))))))*
(0 (1 ((2 3 )((14 (4 5 ))((8 (6 7 ))(((10 (9 (11 12 )))(((15 16 )(20 (19 (17 18 ))))(23 (21 (22 (((24 (28 (25 (26 27 ))))(33 ((35 (36 (34 (43 (41 (42 (((40 (29 30 ))(37 (38 39 )))(49 ((46 (44 45 ))(47 48 ))))))))))(31 32 ))))(53 ((50 (51 (52 68 )))(((54 58 )(67 (57 (60 (55 (56 59 ))))))(66 (63 (62 (65 (61 64 ))))))))))))))(13 (79 (84 ((85 (69 86 ))((71 ((70 72 )(73 74 )))(75 (78 ((83 (76 77 ))(80 (81 82 ))))))))))))))))*
(0 (1 (((2 3 )(14 (4 5 )))((8 (6 7 ))(((10 (9 (11 12 )))(((15 16 )(20 (19 (17 18 ))))(23 (21 (22 (((24 (28 (25 (26 27 ))))(33 ((35 (34 (((37 ((38 (39 (40 (29 30 ))))(49 ((46 (44 45 ))(47 48 )))))(41 42 ))(36 43 ))))(31 32 ))))(53 ((50 (51 (52 68 )))(((54 58 )(67 (57 (60 (55 (56 59 ))))))(66 (63 (62 (65 (61 64 ))))))))))))))(13 (79 (69 (84 ((86 (71 ((70 72 )(73 74 ))))(75 (78 ((85 (77 (76 83 )))(80 (81 82 )))))))))))))))*
(0 (1 (((2 3 )(14 (4 5 )))((8 (6 7 ))(((10 (9 (11 12 )))(((15 16 )(20 (19 (17 18 ))))(23 (21 (22 (((24 (28 (25 (26 27 ))))(33 ((35 (34 (36 (43 ((((40 (29 30 ))(37 (38 39 )))(49 ((46 (44 45 ))(47 48 ))))(41 42 ))))))(31 32 ))))(53 ((50 (51 (52 68 )))(((54 58 )(67 (57 (60 (55 (56 59 ))))))(66 (63 (62 (65 (61 64 ))))))))))))))(13 (79 (69 (84 ((86 ((71 (70 72 ))(73 74 )))(75 (78 (((76 77 )(83 85 ))(80 (81 82 )))))))))))))))*
(0 (1 (((2 3 )(14 (4 5 )))((8 (6 7 ))(((10 (9 (11 12 )))(((15 16 )(20 (19 (17 18 ))))(23 (21 (22 (((24 (28 (25 (26 27 ))))(33 ((35 (34 (36 (43 (42 (41 (((40 (29 30 ))(37 (38 39 )))(49 ((46 (44 45 ))(47 48 ))))))))))(31 32 ))))(53 ((50 (51 (52 68 )))(((54 58 )(67 (57 (60 (55 (56 59 ))))))(66 (63 (62 (65 (61 64 ))))))))))))))(13 (79 (69 (84 ((86 (71 ((70 72 )(73 74 ))))(75 (78 ((85 (77 (76 83 )))(80 (81 82 )))))))))))))))*
(0 (1 (((2 3 )(14 (4 5 )))((8 (6 7 ))(((10 (9 (11 12 )))(((15 16 )(20 (19 (17 18 ))))(23 (21 (22 (((24 (28 (25 (26 27 ))))(33 ((35 ((43 (42 (41 (((40 (29 30 ))(37 (38 39 )))(49 ((46 (44 45 ))(47 48 )))))))(34 36 )))(31 32 ))))(53 ((50 (51 (52 68 )))(((54 58 )(67 (57 (60 (55 (56 59 ))))))(66 (63 (62 (65 (61 64 ))))))))))))))(13 (79 (69 (84 ((86 (71 ((70 72 )(73 74 ))))(75 (78 ((85 (77 (76 83 )))(80 (81 82 )))))))))))))))*
(0 (1 ((2 3 )((14 (4 5 ))((8 (6 7 ))(((10 (9 (11 12 )))(((15 16 )(20 (19 (17 18 ))))(23 (21 (22 (((24 (28 (25 (26 27 ))))(33 ((35 ((43 ((((40 (29 30 ))(37 (38 39 )))(49 ((46 (44 45 ))(47 48 ))))(41 42 )))(34 36 )))(31 32 ))))(53 ((50 (51 (52 68 )))(((54 58 )(67 (57 (60 (55 (56 59 ))))))(66 (63 (62 (65 (61 64 ))))))))))))))(13 (79 (84 ((85 (69 86 ))((71 ((70 72 )(73 74 )))(75 (78 ((83 (76 77 ))(80 (81 82 ))))))))))))))))*
(0 (1 (((2 3 )(14 (4 5 )))((8 (6 7 ))(((10 (9 (11 12 )))(((15 16 )(20 (19 (17 18 ))))(23 (21 (22 (((24 (28 (25 (26 27 ))))(33 ((35 (34 (36 (43 (42 (41 (((40 (29 30 ))(37 (38 39 )))(49 ((46 (44 45 ))(47 48 ))))))))))(31 32 ))))(53 ((50 (51 (52 68 )))(((54 58 )(67 (57 (60 (55 (56 59 ))))))(66 (63 (62 (65 (61 64 ))))))))))))))(13 (79 ((69 84 )(((71 ((70 72 )(73 74 )))(85 86 ))(75 (78 ((77 (76 83 ))(80 (81 82 ))))))))))))))*
(0 (1 (((2 3 )(14 (4 5 )))((8 (6 7 ))(((10 (9 (11 12 )))(((15 16 )(20 (19 (17 18 ))))(23 (21 (22 (((24 (28 (25 (26 27 ))))(33 ((35 (34 (36 (43 ((((40 (29 30 ))(37 (38 39 )))(49 ((46 (44 45 ))(47 48 ))))(41 42 ))))))(31 32 ))))(53 ((50 (51 (52 68 )))(((54 58 )(67 (57 (60 (55 (56 59 ))))))(66 (63 (62 (65 (61 64 ))))))))))))))(13 (79 ((69 84 )(((71 ((70 72 )(73 74 )))(85 86 ))(75 (78 ((83 (76 77 ))(80 (81 82 ))))))))))))))*
(0 (1 (((2 3 )(14 (4 5 )))((8 (6 7 ))(((10 (9 (11 12 )))(((15 16 )(20 (19 (17 18 ))))(23 (21 (22 (((24 (28 (25 (26 27 ))))(33 ((35 ((43 (42 (41 (((40 (29 30 ))(37 (38 39 )))(49 ((46 (44 45 ))(47 48 )))))))(34 36 )))(31 32 ))))(53 ((50 (51 (52 68 )))(((54 58 )(67 (57 (60 (55 (56 59 ))))))(66 (63 (62 (65 (61 64 ))))))))))))))(13 (79 ((69 84 )(((71 ((70 72 )(73 74 )))(85 86 ))(75 (78 ((77 (76 83 ))(80 (81 82 ))))))))))))))*
(0 (1 (((2 3 )(14 (4 5 )))((8 (6 7 ))(((10 (9 (11 12 )))(((15 16 )(20 (19 (17 18 ))))(23 (21 (22 (((24 (28 (25 (26 27 ))))(33 ((35 (34 (36 (43 (41 (42 (((40 (29 30 ))(37 (38 39 )))(49 ((46 (44 45 ))(47 48 ))))))))))(31 32 ))))(53 ((50 (51 (52 68 )))(((54 58 )(67 (57 (60 (55 (56 59 ))))))(66 (63 (62 (65 (61 64 ))))))))))))))(13 (79 (69 (84 ((86 (71 ((70 72 )(73 74 ))))(75 (78 (((76 77 )(83 85 ))(80 (81 82 )))))))))))))))*
(0 (1 (((2 3 )(14 (4 5 )))((8 (6 7 ))(((10 (9 (11 12 )))(((15 16 )(20 (19 (17 18 ))))(23 (21 (22 (((24 (28 (25 (26 27 ))))(33 ((35 ((43 (41 (42 (((40 (29 30 ))(37 (38 39 )))(49 ((46 (44 45 ))(47 48 )))))))(34 36 )))(31 32 ))))(53 ((50 (51 (52 68 )))(((54 58 )(67 (57 (60 (55 (56 59 ))))))(66 (63 (62 (65 (61 64 ))))))))))))))(13 (79 (69 (84 ((((70 72 )(73 74 ))(71 86 ))(75 (78 ((83 (85 (76 77 )))(80 (81 82 )))))))))))))))*
(0 (1 (((2 3 )(14 (4 5 )))((8 (6 7 ))(((10 (9 (11 12 )))(((15 16 )(20 (19 (17 18 ))))(23 (21 (22 (((24 (28 (25 (26 27 ))))(33 ((35 (34 (36 (43 ((((40 (29 30 ))(37 (38 39 )))(49 ((46 (44 45 ))(47 48 ))))(41 42 ))))))(31 32 ))))(53 ((50 (51 (52 68 )))(((54 58 )(67 (57 (60 (55 (56 59 ))))))(66 (63 (62 (65 (61 64 ))))))))))))))(13 (79 (69 (84 ((((70 72 )(73 74 ))(71 86 ))(75 (78 ((76 (85 (77 83 )))(80 (81 82 )))))))))))))))*
(0 (1 ((2 3 )((14 (4 5 ))((8 (6 7 ))(((10 (9 (11 12 )))(((15 16 )(20 (19 (17 18 ))))(23 (21 (22 (((24 (28 (25 (26 27 ))))(33 ((35 (36 (34 (43 (41 (42 (((40 (29 30 ))(37 (38 39 )))(49 ((46 (44 45 ))(47 48 ))))))))))(31 32 ))))(53 ((50 (51 (52 68 )))(((54 58 )(67 (57 (60 (55 (56 59 ))))))(66 (63 (62 (65 (61 64 ))))))))))))))(13 (79 (69 (84 ((((70 72 )(73 74 ))(71 (85 86 )))(75 (78 ((76 (77 83 ))(80 (81 82 ))))))))))))))))*
(0 (1 ((2 3 )((14 (4 5 ))((8 (6 7 ))(((10 (9 (11 12 )))(((15 16 )(20 (19 (17 18 ))))(23 (21 (22 (((24 (28 (25 (26 27 ))))(33 ((35 ((43 (42 (41 (((40 (29 30 ))(37 (38 39 )))(49 ((46 (44 45 ))(47 48 )))))))(34 36 )))(31 32 ))))(53 ((50 (51 (52 68 )))(((54 58 )(67 (57 (60 (55 (56 59 ))))))(66 (63 (62 (65 (61 64 ))))))))))))))(13 (79 (69 (84 ((71 ((70 72 )(73 74 )))(86 (75 (78 ((85 (83 (76 77 )))(80 (81 82 )))))))))))))))))*
(0 (1 ((2 3 )((14 (4 5 ))((8 (6 7 ))(((10 (9 (11 12 )))(((15 16 )(20 (19 (17 18 ))))(23 (21 (22 (((24 (28 (25 (26 27 ))))(33 ((35 (34 (36 (43 ((37 ((38 (39 (40 (29 30 ))))(49 ((46 (44 45 ))(47 48 )))))(41 42 ))))))(31 32 ))))(53 ((50 (51 (52 68 )))(((54 58 )(67 (57 (60 (55 (56 59 ))))))(66 (63 (62 (65 (61 64 ))))))))))))))(13 (79 (69 (84 ((86 (71 ((70 72 )(73 74 ))))(75 (78 ((83 (85 (76 77 )))(80 (81 82 ))))))))))))))))*
(0 (1 ((2 3 )((14 (4 5 ))((8 (6 7 ))(((10 (9 (11 12 )))(((15 16 )(20 (19 (17 18 ))))(23 (21 (22 (((24 (28 (25 (26 27 ))))(33 ((35 ((43 ((((40 (29 30 ))(37 (38 39 )))(49 ((46 (44 45 ))(47 48 ))))(41 42 )))(34 36 )))(31 32 ))))(53 ((50 (51 (52 68 )))(((54 58 )(67 (57 (60 (55 (56 59 ))))))(66 (63 (62 (65 (61 64 ))))))))))))))(13 (79 (69 (84 ((((70 72 )(73 74 ))(71 (85 86 )))(75 (78 ((77 (76 83 ))(80 (81 82 ))))))))))))))))*
(0 (1 ((2 3 )((14 (4 5 ))((8 (6 7 ))(((10 (9 (11 12 )))(((15 16 )(20 (19 (17 18 ))))(23 (21 (22 (((24 (28 (25 (26 27 ))))(33 ((35 ((43 (41 (42 (((40 (29 30 ))(37 (38 39 )))(49 ((46 (44 45 ))(47 48 )))))))(34 36 )))(31 32 ))))(53 ((50 (51 (52 68 )))(((54 58 )(67 (57 (60 (55 (56 59 ))))))(66 (63 (62 (65 (61 64 ))))))))))))))(13 (79 (69 (84 ((((70 72 )(73 74 ))(71 86 ))(75 (78 ((85 (76 (77 83 )))(80 (81 82 ))))))))))))))))*
(0 (1 ((2 3 )((14 (4 5 ))((8 (6 7 ))(((10 (9 (11 12 )))(((15 16 )(20 (19 (17 18 ))))(23 (21 (22 (((24 (28 (25 (26 27 ))))(33 ((35 (34 (36 (43 (42 (41 (((40 (29 30 ))(37 (38 39 )))(49 ((46 (44 45 ))(47 48 ))))))))))(31 32 ))))(53 ((50 (51 (52 68 )))(((54 58 )(67 (57 (60 (55 (56 59 ))))))(66 (63 (62 (65 (61 64 ))))))))))))))(13 (79 ((69 84 )((86 (71 ((70 72 )(73 74 ))))(75 (78 ((85 (83 (76 77 )))(80 (81 82 )))))))))))))))*
(0 (1 ((2 3 )((14 (4 5 ))((8 (6 7 ))(((10 (9 (11 12 )))(((15 16 )(20 (19 (17 18 ))))(23 (21 (22 (((24 (28 (25 (26 27 ))))(33 ((35 (34 (36 (43 ((((40 (29 30 ))(37 (38 39 )))(49 ((46 (44 45 ))(47 48 ))))(41 42 ))))))(31 32 ))))(53 ((50 (51 (52 68 )))(((54 58 )(67 (57 (60 (55 (56 59 ))))))(66 (63 (62 (65 (61 64 ))))))))))))))(13 (79 ((69 84 )((86 (71 ((70 72 )(73 74 ))))(75 (78 ((83 (85 (76 77 )))(80 (81 82 )))))))))))))))*
(0 (1 ((2 3 )((14 (4 5 ))((8 (6 7 ))(((10 (9 (11 12 )))(((15 16 )(20 (19 (17 18 ))))(23 (21 (22 (((24 (28 (25 (26 27 ))))(33 ((35 (34 (36 (43 ((((40 (29 30 ))(37 (38 39 )))(49 ((46 (44 45 ))(47 48 ))))(41 42 ))))))(31 32 ))))(53 ((50 (51 (52 68 )))(((54 58 )(67 (57 (60 (55 (56 59 ))))))(66 (63 (62 (65 (61 64 ))))))))))))))(13 (79 (69 (84 (((71 (70 72 ))(73 74 ))(86 (75 (78 ((85 (83 (76 77 )))(80 (81 82 )))))))))))))))))*
(0 (1 ((2 3 )((14 (4 5 ))((8 (6 7 ))(((10 (9 (11 12 )))(((15 16 )(20 (19 (17 18 ))))(23 (21 (22 (((24 (28 (25 (26 27 ))))(33 ((35 (34 (36 (43 ((37 ((38 (39 (40 (29 30 ))))(49 ((46 (44 45 ))(47 48 )))))(41 42 ))))))(31 32 ))))(53 ((50 (51 (52 68 )))(((54 58 )(67 (57 (60 (55 (56 59 ))))))(66 (63 (62 (65 (61 64 ))))))))))))))(13 (79 (84 (69 ((((70 72 )(73 74 ))(71 86 ))(75 (78 ((85 (83 (76 77 )))(80 (81 82 ))))))))))))))))*
(0 (1 ((2 3 )((14 (4 5 ))((8 (6 7 ))(((10 (9 (11 12 )))(((15 16 )(20 (19 (17 18 ))))(23 (21 (22 (((24 (28 (25 (26 27 ))))(33 ((35 (34 (43 (36 ((37 ((38 (39 (40 (29 30 ))))(49 ((46 (44 45 ))(47 48 )))))(41 42 ))))))(31 32 ))))(53 ((50 (51 (52 68 )))(((54 58 )(67 (57 (60 (55 (56 59 ))))))(66 (63 (62 (65 (61 64 ))))))))))))))(13 (79 (69 (84 (((71 ((70 72 )(73 74 )))(85 86 ))(75 (78 ((83 (76 77 ))(80 (81 82 ))))))))))))))))*
(0 (1 ((2 3 )((14 (4 5 ))((8 (6 7 ))(((10 (9 (11 12 )))(((15 16 )(20 (19 (17 18 ))))(23 (21 (22 (((24 (28 (25 (26 27 ))))(33 ((35 (34 (36 (43 ((((40 (29 30 ))(37 (38 39 )))(49 ((46 (44 45 ))(47 48 ))))(41 42 ))))))(31 32 ))))(53 ((50 (51 (52 68 )))(((54 58 )(67 (57 (60 (55 (56 59 ))))))(66 (63 (62 (65 (61 64 ))))))))))))))(13 (79 (84 (69 ((((70 72 )(73 74 ))(85 (71 86 )))(75 (78 ((83 (76 77 ))(80 (81 82 ))))))))))))))))*
(0 (1 ((2 3 )((14 (4 5 ))((8 (6 7 ))(((10 (9 (11 12 )))(((15 16 )(20 (19 (17 18 ))))(23 (21 (22 (((24 (28 (25 (26 27 ))))(33 ((35 (34 (36 (43 (41 (42 (((40 (29 30 ))(37 (38 39 )))(49 ((46 (44 45 ))(47 48 ))))))))))(31 32 ))))(53 ((50 (51 (52 68 )))(((54 58 )(67 (57 (60 (55 (56 59 ))))))(66 (63 (62 (65 (61 64 ))))))))))))))(13 (79 (84 (69 ((((70 72 )(73 74 ))(85 (71 86 )))(75 (78 ((77 (76 83 ))(80 (81 82 ))))))))))))))))*
(0 (1 ((2 3 )((14 (4 5 ))((8 (6 7 ))(((10 (9 (11 12 )))(((15 16 )(20 (19 (17 18 ))))(23 (21 (22 (((24 (28 (25 (26 27 ))))(33 ((35 (36 (34 (43 ((37 ((38 (39 (40 (29 30 ))))(49 ((46 (44 45 ))(47 48 )))))(41 42 ))))))(31 32 ))))(53 ((50 (51 (52 68 )))(((54 58 )(67 (57 (60 (55 (56 59 ))))))(66 (63 (62 (65 (61 64 ))))))))))))))(13 (79 (69 (84 ((86 ((71 (70 72 ))(73 74 )))(75 (78 ((85 (77 (76 83 )))(80 (81 82 ))))))))))))))))*
(0 (1 ((2 3 )((14 (4 5 ))((8 (6 7 ))(((10 (9 (11 12 )))(((15 16 )(20 (19 (17 18 ))))(23 (21 (22 (((24 (28 (25 (26 27 ))))(33 ((35 (34 (43 (36 ((37 ((38 (39 (40 (29 30 ))))(49 ((46 (44 45 ))(47 48 )))))(41 42 ))))))(31 32 ))))(53 ((50 (51 (52 68 )))(((54 58 )(67 (57 (60 (55 (56 59 ))))))(66 (63 (62 (65 (61 64 ))))))))))))))(13 (79 (69 (84 ((((70 72 )(73 74 ))(71 86 ))(75 (78 ((85 (83 (76 77 )))(80 (81 82 ))))))))))))))))*
(0 (1 ((2 3 )((14 (4 5 ))((8 (6 7 ))(((10 (9 (11 12 )))(((15 16 )(20 (19 (17 18 ))))(23 (21 (22 (((24 (28 (25 (26 27 ))))(33 ((35 ((43 ((37 ((38 (39 (40 (29 30 ))))(49 ((46 (44 45 ))(47 48 )))))(41 42 )))(34 36 )))(31 32 ))))(53 ((50 (51 (52 68 )))(((54 58 )(67 (57 (60 (55 (56 59 ))))))(66 (63 (62 (65 (61 64 ))))))))))))))(13 (79 (69 (84 ((86 ((71 (70 72 ))(73 74 )))(75 (78 ((83 (76 (77 85 )))(80 (81 82 ))))))))))))))))*
(0 (1 ((2 3 )((14 (4 5 ))((8 (6 7 ))(((10 (9 (11 12 )))(((15 16 )(20 (19 (17 18 ))))(23 (21 (22 (((24 (28 (25 (26 27 ))))(33 ((35 (34 (36 (43 (42 (41 (((40 (29 30 ))(37 (38 39 )))(49 ((46 (44 45 ))(47 48 ))))))))))(31 32 ))))(53 ((50 (51 (52 68 )))(((54 58 )(67 (57 (60 (55 (56 59 ))))))(66 (63 (62 (65 (61 64 ))))))))))))))(13 (79 (69 (84 ((((70 72 )(73 74 ))(71 86 ))(75 (78 ((85 (83 (76 77 )))(80 (81 82 ))))))))))))))))*
(0 (1 ((2 3 )((14 (4 5 ))((8 (6 7 ))(((10 (9 (11 12 )))(((15 16 )(20 (19 (17 18 ))))(23 (21 (22 (((24 (28 (25 (26 27 ))))(33 ((35 ((43 ((37 ((38 (39 (40 (29 30 ))))(49 ((46 (44 45 ))(47 48 )))))(41 42 )))(34 36 )))(31 32 ))))(53 ((50 (51 (52 68 )))(((54 58 )(67 (57 (60 (55 (56 59 ))))))(66 (63 (62 (65 (61 64 ))))))))))))))(13 (79 (69 (84 (((71 (70 72 ))(73 74 ))(86 (75 (78 ((85 (83 (76 77 )))(80 (81 82 )))))))))))))))))*
(0 (1 ((2 3 )((14 (4 5 ))((8 (6 7 ))(((10 (9 (11 12 )))(((15 16 )(20 (19 (17 18 ))))(23 (21 (22 (((24 (28 (25 (26 27 ))))(33 ((35 ((43 ((37 ((38 (39 (40 (29 30 ))))(49 ((46 (44 45 ))(47 48 )))))(41 42 )))(34 36 )))(31 32 ))))(53 ((50 (51 (52 68 )))(((54 58 )(67 (57 (60 (55 (56 59 ))))))(66 (63 (62 (65 (61 64 ))))))))))))))(13 (79 (84 (69 ((((70 72 )(73 74 ))(71 86 ))(75 (78 ((85 (83 (76 77 )))(80 (81 82 ))))))))))))))))*
(0 (1 ((2 3 )((14 (4 5 ))((8 (6 7 ))(((10 (9 (11 12 )))(((15 16 )(20 (19 (17 18 ))))(23 (21 (22 (((24 (28 (25 (26 27 ))))(33 ((35 ((43 ((((40 (29 30 ))(37 (38 39 )))(49 ((46 (44 45 ))(47 48 ))))(41 42 )))(34 36 )))(31 32 ))))(53 ((50 (51 (52 68 )))(((54 58 )(67 (57 (60 (55 (56 59 ))))))(66 (63 (62 (65 (61 64 ))))))))))))))(13 (79 (69 (84 ((((70 72 )(73 74 ))(71 86 ))(75 (78 ((83 (85 (76 77 )))(80 (81 82 ))))))))))))))))*
(0 (1 ((2 3 )((14 (4 5 ))((8 (6 7 ))(((10 (9 (11 12 )))(((15 16 )(20 (19 (17 18 ))))(23 (21 (22 (((24 (28 (25 (26 27 ))))(33 ((35 (36 (34 (43 (42 (41 (((40 (29 30 ))(37 (38 39 )))(49 ((46 (44 45 ))(47 48 ))))))))))(31 32 ))))(53 ((50 (51 (52 68 )))(((54 58 )(67 (57 (60 (55 (56 59 ))))))(66 (63 (62 (65 (61 64 ))))))))))))))(13 (79 (69 (84 ((86 (71 ((70 72 )(73 74 ))))(75 (78 ((83 (76 (77 85 )))(80 (81 82 ))))))))))))))))*
(0 (1 ((2 3 )((14 (4 5 ))((8 (6 7 ))(((10 (9 (11 12 )))(((15 16 )(20 (19 (17 18 ))))(23 (21 (22 (((24 (28 (25 (26 27 ))))(33 ((35 (34 (36 (43 ((37 ((38 (39 (40 (29 30 ))))(49 ((46 (44 45 ))(47 48 )))))(41 42 ))))))(31 32 ))))(53 ((50 (51 (52 68 )))(((54 58 )(67 (57 (60 (55 (56 59 ))))))(66 (63 (62 (65 (61 64 ))))))))))))))(13 (79 (69 (84 ((86 ((71 (70 72 ))(73 74 )))(75 (78 ((85 (77 (76 83 )))(80 (81 82 ))))))))))))))))*
(0 (1 ((2 3 )((14 (4 5 ))((8 (6 7 ))(((10 (9 (11 12 )))(((15 16 )(20 (19 (17 18 ))))(23 (21 (22 (((24 (28 (25 (26 27 ))))(33 ((35 (36 (34 (43 ((((40 (29 30 ))(37 (38 39 )))(49 ((46 (44 45 ))(47 48 ))))(41 42 ))))))(31 32 ))))(53 ((50 (51 (52 68 )))(((54 58 )(67 (57 (60 (55 (56 59 ))))))(66 (63 (62 (65 (61 64 ))))))))))))))(13 (79 (69 (84 ((86 ((71 (70 72 ))(73 74 )))(75 (78 ((85 (83 (76 77 )))(80 (81 82 ))))))))))))))))*
(0 (1 ((2 3 )((14 (4 5 ))((8 (6 7 ))(((10 (9 (11 12 )))(((15 16 )(20 (19 (17 18 ))))(23 (21 (22 (((24 (28 (25 (26 27 ))))(33 ((35 (36 (34 (43 ((37 ((38 (39 (40 (29 30 ))))(49 ((46 (44 45 ))(47 48 )))))(41 42 ))))))(31 32 ))))(53 ((50 (51 (52 68 )))(((54 58 )(67 (57 (60 (55 (56 59 ))))))(66 (63 (62 (65 (61 64 ))))))))))))))(13 (79 (69 (84 ((86 (71 ((70 72 )(73 74 ))))(75 (78 ((85 (83 (76 77 )))(80 (81 82 ))))))))))))))))*
(0 (1 ((2 3 )((14 (4 5 ))((8 (6 7 ))(((10 (9 (11 12 )))(((15 16 )(20 (19 (17 18 ))))(23 (21 (22 (((24 (28 (25 (26 27 ))))(33 ((35 ((43 ((((40 (29 30 ))(37 (38 39 )))(49 ((46 (44 45 ))(47 48 ))))(41 42 )))(34 36 )))(31 32 ))))(53 ((50 (51 (52 68 )))(((54 58 )(67 (57 (60 (55 (56 59 ))))))(66 (63 (62 (65 (61 64 ))))))))))))))(13 (79 (84 (69 ((((70 72 )(73 74 ))(71 86 ))(75 (78 ((85 (83 (76 77 )))(80 (81 82 ))))))))))))))))*
(0 (1 (((2 3 )(14 (4 5 )))((8 (6 7 ))(((10 (9 (11 12 )))(((15 16 )(20 (19 (17 18 ))))(23 (21 (22 (((24 (28 (25 (26 27 ))))(33 ((35 (34 (36 (43 ((37 ((38 (39 (40 (29 30 ))))(49 ((46 (44 45 ))(47 48 )))))(41 42 ))))))(31 32 ))))(53 ((50 (51 (52 68 )))(((54 58 )(67 (57 (60 (55 (56 59 ))))))(66 (63 (62 (65 (61 64 ))))))))))))))(13 (79 ((69 84 )((((70 72 )(73 74 ))(85 (71 86 )))(75 (78 ((77 (76 83 ))(80 (81 82 ))))))))))))))*
(0 (1 (((2 3 )(14 (4 5 )))((8 (6 7 ))(((10 (9 (11 12 )))(((15 16 )(20 (19 (17 18 ))))(23 (21 (22 (((24 (28 (25 (26 27 ))))(33 ((35 (34 (36 (43 ((((40 (29 30 ))(37 (38 39 )))(49 ((46 (44 45 ))(47 48 ))))(41 42 ))))))(31 32 ))))(53 ((50 (51 (52 68 )))(((54 58 )(67 (57 (60 (55 (56 59 ))))))(66 (63 (62 (65 (61 64 ))))))))))))))(13 (79 ((69 84 )((86 (71 ((70 72 )(73 74 ))))(75 (78 ((85 (77 (76 83 )))(80 (81 82 ))))))))))))))*
(0 (1 (((2 3 )(14 (4 5 )))((8 (6 7 ))(((10 (9 (11 12 )))(((15 16 )(20 (19 (17 18 ))))(23 (21 (22 (((24 (28 (25 (26 27 ))))(33 ((35 ((43 (42 (41 (((40 (29 30 ))(37 (38 39 )))(49 ((46 (44 45 ))(47 48 )))))))(34 36 )))(31 32 ))))(53 ((50 (51 (52 68 )))(((54 58 )(67 (57 (60 (55 (56 59 ))))))(66 (63 (62 (65 (61 64 ))))))))))))))(13 (79 (84 (69 ((86 (71 ((70 72 )(73 74 ))))(75 (78 ((76 (85 (77 83 )))(80 (81 82 )))))))))))))))*
(0 (1 ((2 3 )((14 (4 5 ))((8 (6 7 ))(((10 (9 (11 12 )))(((15 16 )(20 (19 (17 18 ))))(23 (21 (22 (((24 (28 (25 (26 27 ))))(33 ((35 ((43 (41 (42 (((40 (29 30 ))(37 (38 39 )))(49 ((46 (44 45 ))(47 48 )))))))(34 36 )))(31 32 ))))(53 ((50 (51 (52 68 )))(((54 58 )(67 (57 (60 (55 (56 59 ))))))(66 (63 (62 (65 (61 64 ))))))))))))))(13 (79 (84 ((85 (69 86 ))((71 ((70 72 )(73 74 )))(75 (78 ((77 (76 83 ))(80 (81 82 ))))))))))))))))*
(0 (1 ((2 3 )((14 (4 5 ))((8 (6 7 ))(((10 (9 (11 12 )))(((15 16 )(20 (19 (17 18 ))))(23 (21 (22 (((24 (28 (25 (26 27 ))))(33 ((35 (36 (34 (43 (42 (41 (((40 (29 30 ))(37 (38 39 )))(49 ((46 (44 45 ))(47 48 ))))))))))(31 32 ))))(53 ((50 (51 (52 68 )))(((54 58 )(67 (57 (60 (55 (56 59 ))))))(66 (63 (62 (65 (61 64 ))))))))))))))(13 (79 (69 (84 (86 ((71 ((70 72 )(73 74 )))(75 (78 ((85 (83 (76 77 )))(80 (81 82 )))))))))))))))))*
(0 (1 ((2 3 )((14 (4 5 ))((8 (6 7 ))(((10 (9 (11 12 )))(((15 16 )(20 (19 (17 18 ))))(23 (21 (22 (((24 (28 (25 (26 27 ))))(33 ((35 (36 (34 (43 (41 (42 (((40 (29 30 ))(37 (38 39 )))(49 ((46 (44 45 ))(47 48 ))))))))))(31 32 ))))(53 ((50 (51 (52 68 )))(((54 58 )(67 (57 (60 (55 (56 59 ))))))(66 (63 (62 (65 (61 64 ))))))))))))))(13 (79 (69 (84 ((86 (71 ((70 72 )(73 74 ))))(75 (78 ((83 (76 (77 85 )))(80 (81 82 ))))))))))))))))*
(0 (1 ((2 3 )((14 (4 5 ))((8 (6 7 ))(((10 (9 (11 12 )))(((15 16 )(20 (19 (17 18 ))))(23 (21 (22 (((24 (28 (25 (26 27 ))))(33 ((35 (34 (36 (43 (42 (41 (((40 (29 30 ))(37 (38 39 )))(49 ((46 (44 45 ))(47 48 ))))))))))(31 32 ))))(53 ((50 (51 (52 68 )))(((54 58 )(67 (57 (60 (55 (56 59 ))))))(66 (63 (62 (65 (61 64 ))))))))))))))(13 (79 (84 ((85 (69 86 ))((71 ((70 72 )(73 74 )))(75 (78 ((83 (76 77 ))(80 (81 82 ))))))))))))))))*
(0 (1 ((2 3 )((14 (4 5 ))((8 (6 7 ))(((10 (9 (11 12 )))(((15 16 )(20 (19 (17 18 ))))(23 (21 (22 (((24 (28 (25 (26 27 ))))(33 ((35 ((43 (41 (42 (((40 (29 30 ))(37 (38 39 )))(49 ((46 (44 45 ))(47 48 )))))))(34 36 )))(31 32 ))))(53 ((50 (51 (52 68 )))(((54 58 )(67 (57 (60 (55 (56 59 ))))))(66 (63 (62 (65 (61 64 ))))))))))))))(13 (79 (69 (84 (86 (((71 (70 72 ))(73 74 ))(75 (78 ((85 (83 (76 77 )))(80 (81 82 )))))))))))))))))*
(0 (1 ((2 3 )((14 (4 5 ))((8 (6 7 ))(((10 (9 (11 12 )))(((15 16 )(20 (19 (17 18 ))))(23 (21 (22 (((24 (28 (25 (26 27 ))))(33 ((35 ((43 (42 (41 (((40 (29 30 ))(37 (38 39 )))(49 ((46 (44 45 ))(47 48 )))))))(34 36 )))(31 32 ))))(53 ((50 (51 (52 68 )))(((54 58 )(67 (57 (60 (55 (56 59 ))))))(66 (63 (62 (65 (61 64 ))))))))))))))(13 (79 ((69 84 )((86 (71 ((70 72 )(73 74 ))))(75 (78 ((83 (85 (76 77 )))(80 (81 82 )))))))))))))))*
(0 (1 ((2 3 )((14 (4 5 ))((8 (6 7 ))(((10 (9 (11 12 )))(((15 16 )(20 (19 (17 18 ))))(23 (21 (22 (((24 (28 (25 (26 27 ))))(33 ((35 ((43 (41 (42 (((40 (29 30 ))(37 (38 39 )))(49 ((46 (44 45 ))(47 48 )))))))(34 36 )))(31 32 ))))(53 ((50 (51 (52 68 )))(((54 58 )(67 (57 (60 (55 (56 59 ))))))(66 (63 (62 (65 (61 64 ))))))))))))))(13 (79 (69 (84 (86 (((71 (70 72 ))(73 74 ))(75 (78 ((85 (77 (76 83 )))(80 (81 82 )))))))))))))))))*
(0 (1 ((2 3 )((14 (4 5 ))((8 (6 7 ))(((10 (9 (11 12 )))(((15 16 )(20 (19 (17 18 ))))(23 (21 (22 (((24 (28 (25 (26 27 ))))(33 ((35 ((43 (41 (42 (((40 (29 30 ))(37 (38 39 )))(49 ((46 (44 45 ))(47 48 )))))))(34 36 )))(31 32 ))))(53 ((50 (51 (52 68 )))(((54 58 )(67 (57 (60 (55 (56 59 ))))))(66 (63 (62 (65 (61 64 ))))))))))))))(13 (79 (69 (84 ((86 ((71 (70 72 ))(73 74 )))(75 (78 ((85 (83 (76 77 )))(80 (81 82 ))))))))))))))))*
(0 (1 (((2 3 )(14 (4 5 )))((8 (6 7 ))(((10 (9 (11 12 )))(((15 16 )(20 (19 (17 18 ))))(23 (21 (22 (((24 (28 (25 (26 27 ))))(33 ((35 (34 (36 (43 ((37 ((38 (39 (40 (29 30 ))))(49 ((46 (44 45 ))(47 48 )))))(41 42 ))))))(31 32 ))))(53 ((50 (51 (52 68 )))(((54 58 )(67 (57 (60 (55 (56 59 ))))))(66 (63 (62 (65 (61 64 ))))))))))))))(13 (79 (69 (84 ((((71 (70 72 ))(73 74 ))(85 86 ))(75 (78 ((77 (76 83 ))(80 (81 82 )))))))))))))))*
(0 (1 (((2 3 )(14 (4 5 )))((8 (6 7 ))(((10 (9 (11 12 )))(((15 16 )(20 (19 (17 18 ))))(23 (21 (22 (((24 (28 (25 (26 27 ))))(33 ((35 (36 (34 (43 (41 (42 (((40 (29 30 ))(37 (38 39 )))(49 ((46 (44 45 ))(47 48 ))))))))))(31 32 ))))(53 ((50 (51 (52 68 )))(((54 58 )(67 (57 (60 (55 (56 59 ))))))(66 (63 (62 (65 (61 64 ))))))))))))))(13 (79 (84 ((85 (69 86 ))((71 ((70 72 )(73 74 )))(75 (78 ((77 (76 83 ))(80 (81 82 )))))))))))))))*
(0 (1 ((2 3 )((14 (4 5 ))((8 (6 7 ))(((10 (9 (11 12 )))(((15 16 )(20 (19 (17 18 ))))(23 (21 (22 (((24 (28 (25 (26 27 ))))(33 ((35 (36 (34 (43 ((37 ((38 (39 (40 (29 30 ))))(49 ((46 (44 45 ))(47 48 )))))(41 42 ))))))(31 32 ))))(53 ((50 (51 (52 68 )))(((54 58 )(67 (57 (60 (55 (56 59 ))))))(66 (63 (62 (65 (61 64 ))))))))))))))(13 (79 (84 (69 (((71 ((70 72 )(73 74 )))(85 86 ))(75 (78 ((83 (76 77 ))(80 (81 82 ))))))))))))))))*
(0 (1 ((2 3 )((14 (4 5 ))((8 (6 7 ))(((10 (9 (11 12 )))(((15 16 )(20 (19 (17 18 ))))(23 (21 (22 (((24 (28 (25 (26 27 ))))(33 ((35 ((43 (42 (41 (((40 (29 30 ))(37 (38 39 )))(49 ((46 (44 45 ))(47 48 )))))))(34 36 )))(31 32 ))))(53 ((50 (51 (52 68 )))(((54 58 )(67 (57 (60 (55 (56 59 ))))))(66 (63 (62 (65 (61 64 ))))))))))))))(13 (79 ((69 84 )(((71 ((70 72 )(73 74 )))(85 86 ))(75 (78 ((77 (76 83 ))(80 (81 82 )))))))))))))))*
(0 (1 ((2 3 )((14 (4 5 ))((8 (6 7 ))(((10 (9 (11 12 )))(((15 16 )(20 (19 (17 18 ))))(23 (21 (22 (((24 (28 (25 (26 27 ))))(33 ((35 (34 (36 (43 ((37 ((38 (39 (40 (29 30 ))))(49 ((46 (44 45 ))(47 48 )))))(41 42 ))))))(31 32 ))))(53 ((50 (51 (52 68 )))(((54 58 )(67 (57 (60 (55 (56 59 ))))))(66 (63 (62 (65 (61 64 ))))))))))))))(13 (79 (69 (84 ((86 ((71 (70 72 ))(73 74 )))(75 (78 ((76 (77 (83 85 )))(80 (81 82 ))))))))))))))))*
(0 (1 ((2 3 )((14 (4 5 ))((8 (6 7 ))(((10 (9 (11 12 )))(((15 16 )(20 (19 (17 18 ))))(23 (21 (22 (((24 (28 (25 (26 27 ))))(33 ((35 ((43 ((37 ((38 (39 (40 (29 30 ))))(49 ((46 (44 45 ))(47 48 )))))(41 42 )))(34 36 )))(31 32 ))))(53 ((50 (51 (52 68 )))(((54 58 )(67 (57 (60 (55 (56 59 ))))))(66 (63 (62 (65 (61 64 ))))))))))))))(13 (79 ((69 84 )((86 (71 ((70 72 )(73 74 ))))(75 (78 ((76 (77 (83 85 )))(80 (81 82 )))))))))))))))*
(0 (1 ((2 3 )((14 (4 5 ))((8 (6 7 ))(((10 (9 (11 12 )))(((15 16 )(20 (19 (17 18 ))))(23 (21 (22 (((24 (28 (25 (26 27 ))))(33 ((35 (34 (((37 ((38 (39 (40 (29 30 ))))(49 ((46 (44 45 ))(47 48 )))))(41 42 ))(36 43 ))))(31 32 ))))(53 ((50 (51 (52 68 )))(((54 58 )(67 (57 (60 (55 (56 59 ))))))(66 (63 (62 (65 (61 64 ))))))))))))))(13 (79 ((69 84 )((86 (71 ((70 72 )(73 74 ))))(75 (78 ((85 (76 (77 83 )))(80 (81 82 )))))))))))))))*
(0 (1 (((2 3 )(14 (4 5 )))((8 (6 7 ))(((10 (9 (11 12 )))(((15 16 )(20 (19 (17 18 ))))(23 (21 (22 (((24 (28 (25 (26 27 ))))(33 ((35 ((43 (42 (41 (((40 (29 30 ))(37 (38 39 )))(49 ((46 (44 45 ))(47 48 )))))))(34 36 )))(31 32 ))))(53 ((50 (51 (52 68 )))(((54 58 )(67 (57 (60 (55 (56 59 ))))))(66 (63 (62 (65 (61 64 ))))))))))))))(13 (79 (69 (84 ((86 (71 ((70 72 )(73 74 ))))(75 (78 ((83 (85 (76 77 )))(80 (81 82 )))))))))))))))*
(0 (1 (((2 3 )(14 (4 5 )))((8 (6 7 ))(((10 (9 (11 12 )))(((15 16 )(20 (19 (17 18 ))))(23 (21 (22 (((24 (28 (25 (26 27 ))))(33 ((35 (34 (36 (43 ((((40 (29 30 ))(37 (38 39 )))(49 ((46 (44 45 ))(47 48 ))))(41 42 ))))))(31 32 ))))(53 ((50 (51 (52 68 )))(((54 58 )(67 (57 (60 (55 (56 59 ))))))(66 (63 (62 (65 (61 64 ))))))))))))))(13 (79 (69 (84 ((((70 72 )(73 74 ))(71 86 ))(75 (78 ((85 (77 (76 83 )))(80 (81 82 )))))))))))))))*
(0 (1 ((2 3 )((14 (4 5 ))((8 (6 7 ))(((10 (9 (11 12 )))(((15 16 )(20 (19 (17 18 ))))(23 (21 (22 (((24 (28 (25 (26 27 ))))(33 ((35 (34 (36 (43 ((((40 (29 30 ))(37 (38 39 )))(49 ((46 (44 45 ))(47 48 ))))(41 42 ))))))(31 32 ))))(53 ((50 (51 (52 68 )))(((54 58 )(67 (57 (60 (55 (56 59 ))))))(66 (63 (62 (65 (61 64 ))))))))))))))(13 (79 (69 (84 (86 ((71 ((70 72 )(73 74 )))(75 (78 ((85 (77 (76 83 )))(80 (81 82 )))))))))))))))))*
(0 (1 ((2 3 )((14 (4 5 ))((8 (6 7 ))(((10 (9 (11 12 )))(((15 16 )(20 (19 (17 18 ))))(23 (21 (22 (((24 (28 (25 (26 27 ))))(33 ((35 (34 (36 (43 ((37 ((38 (39 (40 (29 30 ))))(49 ((46 (44 45 ))(47 48 )))))(41 42 ))))))(31 32 ))))(53 ((50 (51 (52 68 )))(((54 58 )(67 (57 (60 (55 (56 59 ))))))(66 (63 (62 (65 (61 64 ))))))))))))))(13 (79 (69 (84 (86 ((71 ((70 72 )(73 74 )))(75 (78 ((83 (76 (77 85 )))(80 (81 82 )))))))))))))))))*
(0 (1 ((2 3 )((14 (4 5 ))((8 (6 7 ))(((10 (9 (11 12 )))(((15 16 )(20 (19 (17 18 ))))(23 (21 (22 (((24 (28 (25 (26 27 ))))(33 ((35 (36 (34 (43 (42 (41 (((40 (29 30 ))(37 (38 39 )))(49 ((46 (44 45 ))(47 48 ))))))))))(31 32 ))))(53 ((50 (51 (52 68 )))(((54 58 )(67 (57 (60 (55 (56 59 ))))))(66 (63 (62 (65 (61 64 ))))))))))))))(13 (79 (84 (69 (((71 ((70 72 )(73 74 )))(85 86 ))(75 (78 ((83 (76 77 ))(80 (81 82 ))))))))))))))))*
(0 (1 ((2 3 )((14 (4 5 ))((8 (6 7 ))(((10 (9 (11 12 )))(((15 16 )(20 (19 (17 18 ))))(23 (21 (22 (((24 (28 (25 (26 27 ))))(33 ((35 ((43 (42 (41 (((40 (29 30 ))(37 (38 39 )))(49 ((46 (44 45 ))(47 48 )))))))(34 36 )))(31 32 ))))(53 ((50 (51 (52 68 )))(((54 58 )(67 (57 (60 (55 (56 59 ))))))(66 (63 (62 (65 (61 64 ))))))))))))))(13 (79 ((69 84 )((((70 72 )(73 74 ))(71 86 ))(75 (78 ((85 (83 (76 77 )))(80 (81 82 )))))))))))))))*
(0 (1 (((2 3 )(14 (4 5 )))((8 (6 7 ))(((10 (9 (11 12 )))(((15 16 )(20 (19 (17 18 ))))(23 (21 (22 (((24 (28 (25 (26 27 ))))(33 ((35 ((43 (41 (42 (((40 (29 30 ))(37 (38 39 )))(49 ((46 (44 45 ))(47 48 )))))))(34 36 )))(31 32 ))))(53 ((50 (51 (52 68 )))(((54 58 )(67 (57 (60 (55 (56 59 ))))))(66 (63 (62 (65 (61 64 ))))))))))))))(13 (79 (69 (84 ((((71 (70 72 ))(73 74 ))(85 86 ))(75 (78 ((77 (76 83 ))(80 (81 82 )))))))))))))))*
(0 (1 (((2 3 )(14 (4 5 )))((8 (6 7 ))(((10 (9 (11 12 )))(((15 16 )(20 (19 (17 18 ))))(23 (21 (22 (((24 (28 (25 (26 27 ))))(33 ((35 ((43 (41 (42 (((40 (29 30 ))(37 (38 39 )))(49 ((46 (44 45 ))(47 48 )))))))(34 36 )))(31 32 ))))(53 ((50 (51 (52 68 )))(((54 58 )(67 (57 (60 (55 (56 59 ))))))(66 (63 (62 (65 (61 64 ))))))))))))))(13 (79 (69 (84 ((86 ((71 (70 72 ))(73 74 )))(75 (78 ((85 (77 (76 83 )))(80 (81 82 )))))))))))))))*
(0 (1 (((2 3 )(14 (4 5 )))((8 (6 7 ))(((10 (9 (11 12 )))(((15 16 )(20 (19 (17 18 ))))(23 (21 (22 (((24 (28 (25 (26 27 ))))(33 ((35 ((43 ((((40 (29 30 ))(37 (38 39 )))(49 ((46 (44 45 ))(47 48 ))))(41 42 )))(34 36 )))(31 32 ))))(53 ((50 (51 (52 68 )))(((54 58 )(67 (57 (60 (55 (56 59 ))))))(66 (63 (62 (65 (61 64 ))))))))))))))(13 (79 (69 (84 ((((70 72 )(73 74 ))(71 86 ))(75 (78 ((85 (83 (76 77 )))(80 (81 82 )))))))))))))))*
(0 (1 (((2 3 )(14 (4 5 )))((8 (6 7 ))(((10 (9 (11 12 )))(((15 16 )(20 (19 (17 18 ))))(23 (21 (22 (((24 (28 (25 (26 27 ))))(33 ((35 (34 (((37 ((38 (39 (40 (29 30 ))))(49 ((46 (44 45 ))(47 48 )))))(41 42 ))(36 43 ))))(31 32 ))))(53 ((50 (51 (52 68 )))(((54 58 )(67 (57 (60 (55 (56 59 ))))))(66 (63 (62 (65 (61 64 ))))))))))))))(13 (79 (69 (84 ((86 (71 ((70 72 )(73 74 ))))(75 (78 ((83 (85 (76 77 )))(80 (81 82 )))))))))))))))*
(0 (1 (((2 3 )(14 (4 5 )))((8 (6 7 ))(((10 (9 (11 12 )))(((15 16 )(20 (19 (17 18 ))))(23 (21 (22 (((24 (28 (25 (26 27 ))))(33 ((35 ((43 ((37 ((38 (39 (40 (29 30 ))))(49 ((46 (44 45 ))(47 48 )))))(41 42 )))(34 36 )))(31 32 ))))(53 ((50 (51 (52 68 )))(((54 58 )(67 (57 (60 (55 (56 59 ))))))(66 (63 (62 (65 (61 64 ))))))))))))))(13 (79 (69 (84 ((86 (71 ((70 72 )(73 74 ))))(75 (78 ((83 (85 (76 77 )))(80 (81 82 )))))))))))))))*
(0 (1 ((2 3 )((14 (4 5 ))((8 (6 7 ))(((10 (9 (11 12 )))(((15 16 )(20 (19 (17 18 ))))(23 (21 (22 (((24 (28 (25 (26 27 ))))(33 ((35 ((43 ((((40 (29 30 ))(37 (38 39 )))(49 ((46 (44 45 ))(47 48 ))))(41 42 )))(34 36 )))(31 32 ))))(53 ((50 (51 (52 68 )))(((54 58 )(67 (57 (60 (55 (56 59 ))))))(66 (63 (62 (65 (61 64 ))))))))))))))(13 (79 (69 (84 ((86 ((71 (70 72 ))(73 74 )))(75 (78 ((83 (76 (77 85 )))(80 (81 82 ))))))))))))))))*
(0 (1 ((2 3 )((14 (4 5 ))((8 (6 7 ))(((10 (9 (11 12 )))(((15 16 )(20 (19 (17 18 ))))(23 (21 (22 (((24 (28 (25 (26 27 ))))(33 ((35 (36 (34 (43 (41 (42 (((40 (29 30 ))(37 (38 39 )))(49 ((46 (44 45 ))(47 48 ))))))))))(31 32 ))))(53 ((50 (51 (52 68 )))(((54 58 )(67 (57 (60 (55 (56 59 ))))))(66 (63 (62 (65 (61 64 ))))))))))))))(13 (79 ((69 84 )((((70 72 )(73 74 ))(71 86 ))(75 (78 ((85 (83 (76 77 )))(80 (81 82 )))))))))))))))*
(0 (1 ((2 3 )((14 (4 5 ))((8 (6 7 ))(((10 (9 (11 12 )))(((15 16 )(20 (19 (17 18 ))))(23 (21 (22 (((24 (28 (25 (26 27 ))))(33 ((35 ((43 (42 (41 (((40 (29 30 ))(37 (38 39 )))(49 ((46 (44 45 ))(47 48 )))))))(34 36 )))(31 32 ))))(53 ((50 (51 (52 68 )))(((54 58 )(67 (57 (60 (55 (56 59 ))))))(66 (63 (62 (65 (61 64 ))))))))))))))(13 (79 ((69 84 )((86 (71 ((70 72 )(73 74 ))))(75 (78 ((85 (83 (76 77 )))(80 (81 82 )))))))))))))))*
(0 (1 (((2 3 )(14 (4 5 )))((8 (6 7 ))(((10 (9 (11 12 )))(((15 16 )(20 (19 (17 18 ))))(23 (21 (22 (((24 (28 (25 (26 27 ))))(33 ((35 ((43 ((((40 (29 30 ))(37 (38 39 )))(49 ((46 (44 45 ))(47 48 ))))(41 42 )))(34 36 )))(31 32 ))))(53 ((50 (51 (52 68 )))(((54 58 )(67 (57 (60 (55 (56 59 ))))))(66 (63 (62 (65 (61 64 ))))))))))))))(13 (79 (84 (69 ((86 (71 ((70 72 )(73 74 ))))(75 (78 ((83 (76 (77 85 )))(80 (81 82 )))))))))))))))*
(0 (1 (((2 3 )(14 (4 5 )))((8 (6 7 ))(((10 (9 (11 12 )))(((15 16 )(20 (19 (17 18 ))))(23 (21 (22 (((24 (28 (25 (26 27 ))))(33 ((35 (36 (34 (43 ((((40 (29 30 ))(37 (38 39 )))(49 ((46 (44 45 ))(47 48 ))))(41 42 ))))))(31 32 ))))(53 ((50 (51 (52 68 )))(((54 58 )(67 (57 (60 (55 (56 59 ))))))(66 (63 (62 (65 (61 64 ))))))))))))))(13 (79 (84 (69 ((((70 72 )(73 74 ))(71 86 ))(75 (78 ((83 (76 (77 85 )))(80 (81 82 )))))))))))))))*
(0 (1 (((2 3 )(14 (4 5 )))((8 (6 7 ))(((10 (9 (11 12 )))(((15 16 )(20 (19 (17 18 ))))(23 (21 (22 (((24 (28 (25 (26 27 ))))(33 ((35 (34 (((37 ((38 (39 (40 (29 30 ))))(49 ((46 (44 45 ))(47 48 )))))(41 42 ))(36 43 ))))(31 32 ))))(53 ((50 (51 (52 68 )))(((54 58 )(67 (57 (60 (55 (56 59 ))))))(66 (63 (62 (65 (61 64 ))))))))))))))(13 (79 (69 (84 ((((71 (70 72 ))(73 74 ))(85 86 ))(75 (78 ((77 (76 83 ))(80 (81 82 )))))))))))))))*
(0 (1 (((2 3 )(14 (4 5 )))((8 (6 7 ))(((10 (9 (11 12 )))(((15 16 )(20 (19 (17 18 ))))(23 (21 (22 (((24 (28 (25 (26 27 ))))(33 ((35 ((43 ((37 ((38 (39 (40 (29 30 ))))(49 ((46 (44 45 ))(47 48 )))))(41 42 )))(34 36 )))(31 32 ))))(53 ((50 (51 (52 68 )))(((54 58 )(67 (57 (60 (55 (56 59 ))))))(66 (63 (62 (65 (61 64 ))))))))))))))(13 (79 (69 (84 ((((71 (70 72 ))(73 74 ))(85 86 ))(75 (78 ((77 (76 83 ))(80 (81 82 )))))))))))))))*
(0 (1 (((2 3 )(14 (4 5 )))((8 (6 7 ))(((10 (9 (11 12 )))(((15 16 )(20 (19 (17 18 ))))(23 (21 (22 (((24 (28 (25 (26 27 ))))(33 ((35 ((43 ((37 ((38 (39 (40 (29 30 ))))(49 ((46 (44 45 ))(47 48 )))))(41 42 )))(34 36 )))(31 32 ))))(53 ((50 (51 (52 68 )))(((54 58 )(67 (57 (60 (55 (56 59 ))))))(66 (63 (62 (65 (61 64 ))))))))))))))(13 (79 ((69 84 )((((70 72 )(73 74 ))(71 86 ))(75 (78 (((76 83 )(77 85 ))(80 (81 82 ))))))))))))))*
(0 (1 ((2 3 )((14 (4 5 ))((8 (6 7 ))(((10 (9 (11 12 )))(((15 16 )(20 (19 (17 18 ))))(23 (21 (22 (((24 (28 (25 (26 27 ))))(33 ((35 (36 (34 (43 (41 (42 (((40 (29 30 ))(37 (38 39 )))(49 ((46 (44 45 ))(47 48 ))))))))))(31 32 ))))(53 ((50 (51 (52 68 )))(((54 58 )(67 (57 (60 (55 (56 59 ))))))(66 (63 (62 (65 (61 64 ))))))))))))))(13 (79 (69 (84 ((86 ((71 (70 72 ))(73 74 )))(75 (78 ((83 (85 (76 77 )))(80 (81 82 ))))))))))))))))*
(0 (1 (((2 3 )(14 (4 5 )))((8 (6 7 ))(((10 (9 (11 12 )))(((15 16 )(20 (19 (17 18 ))))(23 (21 (22 (((24 (28 (25 (26 27 ))))(33 ((35 (34 (36 (43 (42 (41 (((40 (29 30 ))(37 (38 39 )))(49 ((46 (44 45 ))(47 48 ))))))))))(31 32 ))))(53 ((50 (51 (52 68 )))(((54 58 )(67 (57 (60 (55 (56 59 ))))))(66 (63 (62 (65 (61 64 ))))))))))))))(13 (79 (69 (84 ((86 ((71 (70 72 ))(73 74 )))(75 (78 ((85 (77 (76 83 )))(80 (81 82 )))))))))))))))*
(0 (1 (((2 3 )(14 (4 5 )))((8 (6 7 ))(((10 (9 (11 12 )))(((15 16 )(20 (19 (17 18 ))))(23 (21 (22 (((24 (28 (25 (26 27 ))))(33 ((35 (36 (34 (43 ((37 ((38 (39 (40 (29 30 ))))(49 ((46 (44 45 ))(47 48 )))))(41 42 ))))))(31 32 ))))(53 ((50 (51 (52 68 )))(((54 58 )(67 (57 (60 (55 (56 59 ))))))(66 (63 (62 (65 (61 64 ))))))))))))))(13 (79 (69 (84 ((((70 72 )(73 74 ))(71 86 ))(75 (78 ((85 (83 (76 77 )))(80 (81 82 )))))))))))))))*
(0 (1 (((2 3 )(14 (4 5 )))((8 (6 7 ))(((10 (9 (11 12 )))(((15 16 )(20 (19 (17 18 ))))(23 (21 (22 (((24 (28 (25 (26 27 ))))(33 ((35 ((43 (42 (41 (((40 (29 30 ))(37 (38 39 )))(49 ((46 (44 45 ))(47 48 )))))))(34 36 )))(31 32 ))))(53 ((50 (51 (52 68 )))(((54 58 )(67 (57 (60 (55 (56 59 ))))))(66 (63 (62 (65 (61 64 ))))))))))))))(13 (79 (84 ((85 (69 86 ))((71 ((70 72 )(73 74 )))(75 (78 ((83 (76 77 ))(80 (81 82 )))))))))))))))*
(0 (1 ((2 3 )((14 (4 5 ))((8 (6 7 ))(((10 (9 (11 12 )))(((15 16 )(20 (19 (17 18 ))))(23 (21 (22 (((24 (28 (25 (26 27 ))))(33 ((35 (34 (36 (43 ((((40 (29 30 ))(37 (38 39 )))(49 ((46 (44 45 ))(47 48 ))))(41 42 ))))))(31 32 ))))(53 ((50 (51 (52 68 )))(((54 58 )(67 (57 (60 (55 (56 59 ))))))(66 (63 (62 (65 (61 64 ))))))))))))))(13 (79 (84 ((85 (69 86 ))((71 ((70 72 )(73 74 )))(75 (78 ((77 (76 83 ))(80 (81 82 ))))))))))))))))*
(0 (1 ((2 3 )((14 (4 5 ))((8 (6 7 ))(((10 (9 (11 12 )))(((15 16 )(20 (19 (17 18 ))))(23 (21 (22 (((24 (28 (25 (26 27 ))))(33 ((35 (34 (36 (43 ((((40 (29 30 ))(37 (38 39 )))(49 ((46 (44 45 ))(47 48 ))))(41 42 ))))))(31 32 ))))(53 ((50 (51 (52 68 )))(((54 58 )(67 (57 (60 (55 (56 59 ))))))(66 (63 (62 (65 (61 64 ))))))))))))))(13 (79 (84 (69 ((86 (71 ((70 72 )(73 74 ))))(75 (78 ((85 (76 (77 83 )))(80 (81 82 ))))))))))))))))*
(0 (1 ((2 3 )((14 (4 5 ))((8 (6 7 ))(((10 (9 (11 12 )))(((15 16 )(20 (19 (17 18 ))))(23 (21 (22 (((24 (28 (25 (26 27 ))))(33 ((35 (34 (36 (43 (41 (42 (((40 (29 30 ))(37 (38 39 )))(49 ((46 (44 45 ))(47 48 ))))))))))(31 32 ))))(53 ((50 (51 (52 68 )))(((54 58 )(67 (57 (60 (55 (56 59 ))))))(66 (63 (62 (65 (61 64 ))))))))))))))(13 (79 (69 (84 ((((70 72 )(73 74 ))(71 86 ))(75 (78 (((76 77 )(83 85 ))(80 (81 82 ))))))))))))))))*
(0 (1 (((2 3 )(14 (4 5 )))((8 (6 7 ))(((10 (9 (11 12 )))(((15 16 )(20 (19 (17 18 ))))(23 (21 (22 (((24 (28 (25 (26 27 ))))(33 ((35 ((43 ((37 ((38 (39 (40 (29 30 ))))(49 ((46 (44 45 ))(47 48 )))))(41 42 )))(34 36 )))(31 32 ))))(53 ((50 (51 (52 68 )))(((54 58 )(67 (57 (60 (55 (56 59 ))))))(66 (63 (62 (65 (61 64 ))))))))))))))(13 (79 (69 (84 ((86 ((71 (70 72 ))(73 74 )))(75 (78 ((85 (83 (76 77 )))(80 (81 82 )))))))))))))))*
(0 (1 (((2 3 )(14 (4 5 )))((8 (6 7 ))(((10 (9 (11 12 )))(((15 16 )(20 (19 (17 18 ))))(23 (21 (22 (((24 (28 (25 (26 27 ))))(33 ((35 ((43 ((((40 (29 30 ))(37 (38 39 )))(49 ((46 (44 45 ))(47 48 ))))(41 42 )))(34 36 )))(31 32 ))))(53 ((50 (51 (52 68 )))(((54 58 )(67 (57 (60 (55 (56 59 ))))))(66 (63 (62 (65 (61 64 ))))))))))))))(13 (79 (69 (84 ((86 ((71 (70 72 ))(73 74 )))(75 (78 ((83 (76 (77 85 )))(80 (81 82 )))))))))))))))*
(0 (1 (((2 3 )(14 (4 5 )))((8 (6 7 ))(((10 (9 (11 12 )))(((15 16 )(20 (19 (17 18 ))))(23 (21 (22 (((24 (28 (25 (26 27 ))))(33 ((35 (34 (43 (36 ((37 ((38 (39 (40 (29 30 ))))(49 ((46 (44 45 ))(47 48 )))))(41 42 ))))))(31 32 ))))(53 ((50 (51 (52 68 )))(((54 58 )(67 (57 (60 (55 (56 59 ))))))(66 (63 (62 (65 (61 64 ))))))))))))))(13 (79 (69 (84 (86 ((71 ((70 72 )(73 74 )))(75 (78 ((85 (83 (76 77 )))(80 (81 82 ))))))))))))))))*
(0 (1 (((2 3 )(14 (4 5 )))((8 (6 7 ))(((10 (9 (11 12 )))(((15 16 )(20 (19 (17 18 ))))(23 (21 (22 (((24 (28 (25 (26 27 ))))(33 ((35 (36 (34 (43 (41 (42 (((40 (29 30 ))(37 (38 39 )))(49 ((46 (44 45 ))(47 48 ))))))))))(31 32 ))))(53 ((50 (51 (52 68 )))(((54 58 )(67 (57 (60 (55 (56 59 ))))))(66 (63 (62 (65 (61 64 ))))))))))))))(13 (79 (69 (84 ((86 (71 ((70 72 )(73 74 ))))(75 (78 ((83 (85 (76 77 )))(80 (81 82 )))))))))))))))*
(0 (1 ((2 3 )((14 (4 5 ))((8 (6 7 ))(((10 (9 (11 12 )))(((15 16 )(20 (19 (17 18 ))))(23 (21 (22 (((24 (28 (25 (26 27 ))))(33 ((35 (34 (36 (43 ((37 ((38 (39 (40 (29 30 ))))(49 ((46 (44 45 ))(47 48 )))))(41 42 ))))))(31 32 ))))(53 ((50 (51 (52 68 )))(((54 58 )(67 (57 (60 (55 (56 59 ))))))(66 (63 (62 (65 (61 64 ))))))))))))))(13 (79 (84 (69 ((((70 72 )(73 74 ))(85 (71 86 )))(75 (78 ((83 (76 77 ))(80 (81 82 ))))))))))))))))*
(0 (1 ((2 3 )((14 (4 5 ))((8 (6 7 ))(((10 (9 (11 12 )))(((15 16 )(20 (19 (17 18 ))))(23 (21 (22 (((24 (28 (25 (26 27 ))))(33 ((35 (36 (34 (43 (41 (42 (((40 (29 30 ))(37 (38 39 )))(49 ((46 (44 45 ))(47 48 ))))))))))(31 32 ))))(53 ((50 (51 (52 68 )))(((54 58 )(67 (57 (60 (55 (56 59 ))))))(66 (63 (62 (65 (61 64 ))))))))))))))(13 (79 (69 (84 ((86 ((71 (70 72 ))(73 74 )))(75 (78 ((85 (83 (76 77 )))(80 (81 82 ))))))))))))))))*
(0 (1 ((2 3 )((14 (4 5 ))((8 (6 7 ))(((10 (9 (11 12 )))(((15 16 )(20 (19 (17 18 ))))(23 (21 (22 (((24 (28 (25 (26 27 ))))(33 ((35 ((43 ((((40 (29 30 ))(37 (38 39 )))(49 ((46 (44 45 ))(47 48 ))))(41 42 )))(34 36 )))(31 32 ))))(53 ((50 (51 (52 68 )))(((54 58 )(67 (57 (60 (55 (56 59 ))))))(66 (63 (62 (65 (61 64 ))))))))))))))(13 (79 (69 (84 (((71 (70 72 ))(73 74 ))(86 (75 (78 ((85 (77 (76 83 )))(80 (81 82 )))))))))))))))))*
(0 (1 ((2 3 )((14 (4 5 ))((8 (6 7 ))(((10 (9 (11 12 )))(((15 16 )(20 (19 (17 18 ))))(23 (21 (22 (((24 (28 (25 (26 27 ))))(33 ((35 (34 (36 (43 (41 (42 (((40 (29 30 ))(37 (38 39 )))(49 ((46 (44 45 ))(47 48 ))))))))))(31 32 ))))(53 ((50 (51 (52 68 )))(((54 58 )(67 (57 (60 (55 (56 59 ))))))(66 (63 (62 (65 (61 64 ))))))))))))))(13 (79 (84 (69 ((86 (71 ((70 72 )(73 74 ))))(75 (78 ((76 (77 (83 85 )))(80 (81 82 ))))))))))))))))*
(0 (1 ((2 3 )((14 (4 5 ))((8 (6 7 ))(((10 (9 (11 12 )))(((15 16 )(20 (19 (17 18 ))))(23 (21 (22 (((24 (28 (25 (26 27 ))))(33 ((35 ((43 (42 (41 (((40 (29 30 ))(37 (38 39 )))(49 ((46 (44 45 ))(47 48 )))))))(34 36 )))(31 32 ))))(53 ((50 (51 (52 68 )))(((54 58 )(67 (57 (60 (55 (56 59 ))))))(66 (63 (62 (65 (61 64 ))))))))))))))(13 (79 (69 (84 ((86 (71 ((70 72 )(73 74 ))))(75 (78 ((76 (77 (83 85 )))(80 (81 82 ))))))))))))))))*
(0 (1 ((2 3 )((14 (4 5 ))((8 (6 7 ))(((10 (9 (11 12 )))(((15 16 )(20 (19 (17 18 ))))(23 (21 (22 (((24 (28 (25 (26 27 ))))(33 ((35 (34 (36 (43 ((((40 (29 30 ))(37 (38 39 )))(49 ((46 (44 45 ))(47 48 ))))(41 42 ))))))(31 32 ))))(53 ((50 (51 (52 68 )))(((54 58 )(67 (57 (60 (55 (56 59 ))))))(66 (63 (62 (65 (61 64 ))))))))))))))(13 (79 (69 (84 ((86 ((71 (70 72 ))(73 74 )))(75 (78 (((76 83 )(77 85 ))(80 (81 82 ))))))))))))))))*
(0 (1 ((2 3 )((14 (4 5 ))((8 (6 7 ))(((10 (9 (11 12 )))(((15 16 )(20 (19 (17 18 ))))(23 (21 (22 (((24 (28 (25 (26 27 ))))(33 ((35 (36 (34 (43 ((((40 (29 30 ))(37 (38 39 )))(49 ((46 (44 45 ))(47 48 ))))(41 42 ))))))(31 32 ))))(53 ((50 (51 (52 68 )))(((54 58 )(67 (57 (60 (55 (56 59 ))))))(66 (63 (62 (65 (61 64 ))))))))))))))(13 (79 (69 (84 ((86 (71 ((70 72 )(73 74 ))))(75 (78 ((83 (76 (77 85 )))(80 (81 82 ))))))))))))))))*
(0 (1 ((2 3 )((14 (4 5 ))((8 (6 7 ))(((10 (9 (11 12 )))(((15 16 )(20 (19 (17 18 ))))(23 (21 (22 (((24 (28 (25 (26 27 ))))(33 ((35 (34 (36 (43 ((((40 (29 30 ))(37 (38 39 )))(49 ((46 (44 45 ))(47 48 ))))(41 42 ))))))(31 32 ))))(53 ((50 (51 (52 68 )))(((54 58 )(67 (57 (60 (55 (56 59 ))))))(66 (63 (62 (65 (61 64 ))))))))))))))(13 (79 (84 (69 ((((70 72 )(73 74 ))(71 86 ))(75 (78 ((85 (83 (76 77 )))(80 (81 82 ))))))))))))))))*
(0 (1 ((2 3 )((14 (4 5 ))((8 (6 7 ))(((10 (9 (11 12 )))(((15 16 )(20 (19 (17 18 ))))(23 (21 (22 (((24 (28 (25 (26 27 ))))(33 ((35 (36 (34 (43 (41 (42 (((40 (29 30 ))(37 (38 39 )))(49 ((46 (44 45 ))(47 48 ))))))))))(31 32 ))))(53 ((50 (51 (52 68 )))(((54 58 )(67 (57 (60 (55 (56 59 ))))))(66 (63 (62 (65 (61 64 ))))))))))))))(13 (79 (69 (84 (86 ((71 ((70 72 )(73 74 )))(75 (78 ((85 (76 (77 83 )))(80 (81 82 )))))))))))))))))*
(0 (1 (((2 3 )(14 (4 5 )))((8 (6 7 ))(((10 (9 (11 12 )))(((15 16 )(20 (19 (17 18 ))))(23 (21 (22 (((24 (28 (25 (26 27 ))))(33 ((35 (36 (34 (43 ((37 ((38 (39 (40 (29 30 ))))(49 ((46 (44 45 ))(47 48 )))))(41 42 ))))))(31 32 ))))(53 ((50 (51 (52 68 )))(((54 58 )(67 (57 (60 (55 (56 59 ))))))(66 (63 (62 (65 (61 64 ))))))))))))))(13 (79 (69 (84 ((86 ((71 (70 72 ))(73 74 )))(75 (78 ((76 (83 (77 85 )))(80 (81 82 )))))))))))))))*
(0 (1 ((2 3 )((14 (4 5 ))((8 (6 7 ))(((10 (9 (11 12 )))(((15 16 )(20 (19 (17 18 ))))(23 (21 (22 (((24 (28 (25 (26 27 ))))(33 ((35 (36 (34 (43 (42 (41 (((40 (29 30 ))(37 (38 39 )))(49 ((46 (44 45 ))(47 48 ))))))))))(31 32 ))))(53 ((50 (51 (52 68 )))(((54 58 )(67 (57 (60 (55 (56 59 ))))))(66 (63 (62 (65 (61 64 ))))))))))))))(13 (79 (69 (84 ((((70 72 )(73 74 ))(85 (71 86 )))(75 (78 ((77 (76 83 ))(80 (81 82 ))))))))))))))))*
(0 (1 ((2 3 )((14 (4 5 ))((8 (6 7 ))(((10 (9 (11 12 )))(((15 16 )(20 (19 (17 18 ))))(23 (21 (22 (((24 (28 (25 (26 27 ))))(33 ((35 (34 (36 (43 (42 (41 (((40 (29 30 ))(37 (38 39 )))(49 ((46 (44 45 ))(47 48 ))))))))))(31 32 ))))(53 ((50 (51 (52 68 )))(((54 58 )(67 (57 (60 (55 (56 59 ))))))(66 (63 (62 (65 (61 64 ))))))))))))))(13 (79 (69 (84 (86 ((71 ((70 72 )(73 74 )))(75 (78 ((85 (77 (76 83 )))(80 (81 82 )))))))))))))))))*
(0 (1 ((2 3 )((14 (4 5 ))((8 (6 7 ))(((10 (9 (11 12 )))(((15 16 )(20 (19 (17 18 ))))(23 (21 (22 (((24 (28 (25 (26 27 ))))(33 ((35 ((43 (41 (42 (((40 (29 30 ))(37 (38 39 )))(49 ((46 (44 45 ))(47 48 )))))))(34 36 )))(31 32 ))))(53 ((50 (51 (52 68 )))(((54 58 )(67 (57 (60 (55 (56 59 ))))))(66 (63 (62 (65 (61 64 ))))))))))))))(13 (79 (69 (84 (((71 (70 72 ))(73 74 ))(86 (75 (78 ((83 (76 (77 85 )))(80 (81 82 )))))))))))))))))*
(0 (1 ((2 3 )((14 (4 5 ))((8 (6 7 ))(((10 (9 (11 12 )))(((15 16 )(20 (19 (17 18 ))))(23 (21 (22 (((24 (28 (25 (26 27 ))))(33 ((35 (34 (36 (43 ((37 ((38 (39 (40 (29 30 ))))(49 ((46 (44 45 ))(47 48 )))))(41 42 ))))))(31 32 ))))(53 ((50 (51 (52 68 )))(((54 58 )(67 (57 (60 (55 (56 59 ))))))(66 (63 (62 (65 (61 64 ))))))))))))))(13 (79 (69 (84 (((71 (70 72 ))(73 74 ))(86 (75 (78 ((83 (76 (77 85 )))(80 (81 82 )))))))))))))))))*
(0 (1 ((2 3 )((14 (4 5 ))((8 (6 7 ))(((10 (9 (11 12 )))(((15 16 )(20 (19 (17 18 ))))(23 (21 (22 (((24 (28 (25 (26 27 ))))(33 ((35 (34 (36 (43 ((37 ((38 (39 (40 (29 30 ))))(49 ((46 (44 45 ))(47 48 )))))(41 42 ))))))(31 32 ))))(53 ((50 (51 (52 68 )))(((54 58 )(67 (57 (60 (55 (56 59 ))))))(66 (63 (62 (65 (61 64 ))))))))))))))(13 (79 (69 (84 ((71 ((70 72 )(73 74 )))(86 (75 (78 ((83 (76 (77 85 )))(80 (81 82 )))))))))))))))))*
(0 (1 ((2 3 )((14 (4 5 ))((8 (6 7 ))(((10 (9 (11 12 )))(((15 16 )(20 (19 (17 18 ))))(23 (21 (22 (((24 (28 (25 (26 27 ))))(33 ((35 (34 (((37 ((38 (39 (40 (29 30 ))))(49 ((46 (44 45 ))(47 48 )))))(41 42 ))(36 43 ))))(31 32 ))))(53 ((50 (51 (52 68 )))(((54 58 )(67 (57 (60 (55 (56 59 ))))))(66 (63 (62 (65 (61 64 ))))))))))))))(13 (79 ((69 84 )((((70 72 )(73 74 ))(71 86 ))(75 (78 ((85 (77 (76 83 )))(80 (81 82 )))))))))))))))*
(0 (1 ((2 3 )((14 (4 5 ))((8 (6 7 ))(((10 (9 (11 12 )))(((15 16 )(20 (19 (17 18 ))))(23 (21 (22 (((24 (28 (25 (26 27 ))))(33 ((35 (36 (34 (43 ((37 ((38 (39 (40 (29 30 ))))(49 ((46 (44 45 ))(47 48 )))))(41 42 ))))))(31 32 ))))(53 ((50 (51 (52 68 )))(((54 58 )(67 (57 (60 (55 (56 59 ))))))(66 (63 (62 (65 (61 64 ))))))))))))))(13 (79 ((69 84 )((86 (71 ((70 72 )(73 74 ))))(75 (78 ((83 (85 (76 77 )))(80 (81 82 )))))))))))))))*
(0 (1 ((2 3 )((14 (4 5 ))((8 (6 7 ))(((10 (9 (11 12 )))(((15 16 )(20 (19 (17 18 ))))(23 (21 (22 (((24 (28 (25 (26 27 ))))(33 ((35 ((43 ((37 ((38 (39 (40 (29 30 ))))(49 ((46 (44 45 ))(47 48 )))))(41 42 )))(34 36 )))(31 32 ))))(53 ((50 (51 (52 68 )))(((54 58 )(67 (57 (60 (55 (56 59 ))))))(66 (63 (62 (65 (61 64 ))))))))))))))(13 (79 ((69 84 )((((70 72 )(73 74 ))(71 86 ))(75 (78 ((85 (77 (76 83 )))(80 (81 82 )))))))))))))))*
(0 (1 (((2 3 )(14 (4 5 )))((8 (6 7 ))(((10 (9 (11 12 )))(((15 16 )(20 (19 (17 18 ))))(23 (21 (22 (((24 (28 (25 (26 27 ))))(33 ((35 (34 (36 (43 (42 (41 (((40 (29 30 ))(37 (38 39 )))(49 ((46 (44 45 ))(47 48 ))))))))))(31 32 ))))(53 ((50 (51 (52 68 )))(((54 58 )(67 (57 (60 (55 (56 59 ))))))(66 (63 (62 (65 (61 64 ))))))))))))))(13 (79 ((69 84 )((((70 72 )(73 74 ))(71 86 ))(75 (78 (((76 83 )(77 85 ))(80 (81 82 ))))))))))))))*
(0 (1 ((2 3 )((14 (4 5 ))((8 (6 7 ))(((10 (9 (11 12 )))(((15 16 )(20 (19 (17 18 ))))(23 (21 (22 (((24 (28 (25 (26 27 ))))(33 ((35 ((43 (41 (42 (((40 (29 30 ))(37 (38 39 )))(49 ((46 (44 45 ))(47 48 )))))))(34 36 )))(31 32 ))))(53 ((50 (51 (52 68 )))(((54 58 )(67 (57 (60 (55 (56 59 ))))))(66 (63 (62 (65 (61 64 ))))))))))))))(13 (79 (69 (84 ((86 (71 ((70 72 )(73 74 ))))(75 (78 ((85 (83 (76 77 )))(80 (81 82 ))))))))))))))))*
(0 (1 ((2 3 )((14 (4 5 ))((8 (6 7 ))(((10 (9 (11 12 )))(((15 16 )(20 (19 (17 18 ))))(23 (21 (22 (((24 (28 (25 (26 27 ))))(33 ((35 ((43 (42 (41 (((40 (29 30 ))(37 (38 39 )))(49 ((46 (44 45 ))(47 48 )))))))(34 36 )))(31 32 ))))(53 ((50 (51 (52 68 )))(((54 58 )(67 (57 (60 (55 (56 59 ))))))(66 (63 (62 (65 (61 64 ))))))))))))))(13 (79 (69 (84 ((86 ((71 (70 72 ))(73 74 )))(75 (78 ((83 (85 (76 77 )))(80 (81 82 ))))))))))))))))*
(0 (1 ((2 3 )((14 (4 5 ))((8 (6 7 ))(((10 (9 (11 12 )))(((15 16 )(20 (19 (17 18 ))))(23 (21 (22 (((24 (28 (25 (26 27 ))))(33 ((35 ((43 ((37 ((38 (39 (40 (29 30 ))))(49 ((46 (44 45 ))(47 48 )))))(41 42 )))(34 36 )))(31 32 ))))(53 ((50 (51 (52 68 )))(((54 58 )(67 (57 (60 (55 (56 59 ))))))(66 (63 (62 (65 (61 64 ))))))))))))))(13 (79 (69 (84 ((86 ((71 (70 72 ))(73 74 )))(75 (78 ((83 (85 (76 77 )))(80 (81 82 ))))))))))))))))*
(0 (1 ((2 3 )((14 (4 5 ))((8 (6 7 ))(((10 (9 (11 12 )))(((15 16 )(20 (19 (17 18 ))))(23 (21 (22 (((24 (28 (25 (26 27 ))))(33 ((35 (34 (43 (36 ((37 ((38 (39 (40 (29 30 ))))(49 ((46 (44 45 ))(47 48 )))))(41 42 ))))))(31 32 ))))(53 ((50 (51 (52 68 )))(((54 58 )(67 (57 (60 (55 (56 59 ))))))(66 (63 (62 (65 (61 64 ))))))))))))))(13 (79 (69 (84 ((86 ((71 (70 72 ))(73 74 )))(75 (78 ((83 (85 (76 77 )))(80 (81 82 ))))))))))))))))*
(0 (1 ((2 3 )((14 (4 5 ))((8 (6 7 ))(((10 (9 (11 12 )))(((15 16 )(20 (19 (17 18 ))))(23 (21 (22 (((24 (28 (25 (26 27 ))))(33 ((35 ((43 ((((40 (29 30 ))(37 (38 39 )))(49 ((46 (44 45 ))(47 48 ))))(41 42 )))(34 36 )))(31 32 ))))(53 ((50 (51 (52 68 )))(((54 58 )(67 (57 (60 (55 (56 59 ))))))(66 (63 (62 (65 (61 64 ))))))))))))))(13 (79 (69 (84 ((71 ((70 72 )(73 74 )))(86 (75 (78 (((76 83 )(77 85 ))(80 (81 82 )))))))))))))))))*
(0 (1 (((2 3 )(14 (4 5 )))((8 (6 7 ))(((10 (9 (11 12 )))(((15 16 )(20 (19 (17 18 ))))(23 (21 (22 (((24 (28 (25 (26 27 ))))(33 ((35 (36 (34 (43 ((37 ((38 (39 (40 (29 30 ))))(49 ((46 (44 45 ))(47 48 )))))(41 42 ))))))(31 32 ))))(53 ((50 (51 (52 68 )))(((54 58 )(67 (57 (60 (55 (56 59 ))))))(66 (63 (62 (65 (61 64 ))))))))))))))(13 (79 ((69 84 )((86 (71 ((70 72 )(73 74 ))))(75 (78 (((76 77 )(83 85 ))(80 (81 82 ))))))))))))))*
(0 (1 (((2 3 )(14 (4 5 )))((8 (6 7 ))(((10 (9 (11 12 )))(((15 16 )(20 (19 (17 18 ))))(23 (21 (22 (((24 (28 (25 (26 27 ))))(33 ((35 ((43 ((37 ((38 (39 (40 (29 30 ))))(49 ((46 (44 45 ))(47 48 )))))(41 42 )))(34 36 )))(31 32 ))))(53 ((50 (51 (52 68 )))(((54 58 )(67 (57 (60 (55 (56 59 ))))))(66 (63 (62 (65 (61 64 ))))))))))))))(13 (79 (69 (84 ((86 ((71 (70 72 ))(73 74 )))(75 (78 ((85 (76 (77 83 )))(80 (81 82 )))))))))))))))*
(0 (1 (((2 3 )(14 (4 5 )))((8 (6 7 ))(((10 (9 (11 12 )))(((15 16 )(20 (19 (17 18 ))))(23 (21 (22 (((24 (28 (25 (26 27 ))))(33 ((35 (36 (34 (43 ((37 ((38 (39 (40 (29 30 ))))(49 ((46 (44 45 ))(47 48 )))))(41 42 ))))))(31 32 ))))(53 ((50 (51 (52 68 )))(((54 58 )(67 (57 (60 (55 (56 59 ))))))(66 (63 (62 (65 (61 64 ))))))))))))))(13 (79 (69 (84 ((86 (71 ((70 72 )(73 74 ))))(75 (78 ((85 (83 (76 77 )))(80 (81 82 )))))))))))))))*
(0 (1 ((2 3 )((14 (4 5 ))((8 (6 7 ))(((10 (9 (11 12 )))(((15 16 )(20 (19 (17 18 ))))(23 (21 (22 (((24 (28 (25 (26 27 ))))(33 ((35 (36 (34 (43 (41 (42 (((40 (29 30 ))(37 (38 39 )))(49 ((46 (44 45 ))(47 48 ))))))))))(31 32 ))))(53 ((50 (51 (52 68 )))(((54 58 )(67 (57 (60 (55 (56 59 ))))))(66 (63 (62 (65 (61 64 ))))))))))))))(13 (79 (84 (69 ((86 (71 ((70 72 )(73 74 ))))(75 (78 ((85 (83 (76 77 )))(80 (81 82 ))))))))))))))))*
(0 (1 ((2 3 )((14 (4 5 ))((8 (6 7 ))(((10 (9 (11 12 )))(((15 16 )(20 (19 (17 18 ))))(23 (21 (22 (((24 (28 (25 (26 27 ))))(33 ((35 (34 (43 (36 ((37 ((38 (39 (40 (29 30 ))))(49 ((46 (44 45 ))(47 48 )))))(41 42 ))))))(31 32 ))))(53 ((50 (51 (52 68 )))(((54 58 )(67 (57 (60 (55 (56 59 ))))))(66 (63 (62 (65 (61 64 ))))))))))))))(13 (79 (69 (84 (((71 (70 72 ))(73 74 ))(86 (75 (78 ((85 (83 (76 77 )))(80 (81 82 )))))))))))))))))*
(0 (1 ((2 3 )((14 (4 5 ))((8 (6 7 ))(((10 (9 (11 12 )))(((15 16 )(20 (19 (17 18 ))))(23 (21 (22 (((24 (28 (25 (26 27 ))))(33 ((35 ((43 ((37 ((38 (39 (40 (29 30 ))))(49 ((46 (44 45 ))(47 48 )))))(41 42 )))(34 36 )))(31 32 ))))(53 ((50 (51 (52 68 )))(((54 58 )(67 (57 (60 (55 (56 59 ))))))(66 (63 (62 (65 (61 64 ))))))))))))))(13 (79 (69 (84 ((71 ((70 72 )(73 74 )))(86 (75 (78 ((85 (83 (76 77 )))(80 (81 82 )))))))))))))))))*
(0 (1 (((2 3 )(14 (4 5 )))((8 (6 7 ))(((10 (9 (11 12 )))(((15 16 )(20 (19 (17 18 ))))(23 (21 (22 (((24 (28 (25 (26 27 ))))(33 ((35 ((43 ((37 ((38 (39 (40 (29 30 ))))(49 ((46 (44 45 ))(47 48 )))))(41 42 )))(34 36 )))(31 32 ))))(53 ((50 (51 (52 68 )))(((54 58 )(67 (57 (60 (55 (56 59 ))))))(66 (63 (62 (65 (61 64 ))))))))))))))(13 (79 ((69 84 )(((71 ((70 72 )(73 74 )))(85 86 ))(75 (78 ((83 (76 77 ))(80 (81 82 ))))))))))))))*
(0 (1 (((2 3 )(14 (4 5 )))((8 (6 7 ))(((10 (9 (11 12 )))(((15 16 )(20 (19 (17 18 ))))(23 (21 (22 (((24 (28 (25 (26 27 ))))(33 ((35 ((43 ((((40 (29 30 ))(37 (38 39 )))(49 ((46 (44 45 ))(47 48 ))))(41 42 )))(34 36 )))(31 32 ))))(53 ((50 (51 (52 68 )))(((54 58 )(67 (57 (60 (55 (56 59 ))))))(66 (63 (62 (65 (61 64 ))))))))))))))(13 (79 (69 (84 (((71 (70 72 ))(73 74 ))(86 (75 (78 ((85 (83 (76 77 )))(80 (81 82 ))))))))))))))))*
(0 (1 ((2 3 )((14 (4 5 ))((8 (6 7 ))(((10 (9 (11 12 )))(((15 16 )(20 (19 (17 18 ))))(23 (21 (22 (((24 (28 (25 (26 27 ))))(33 ((35 (34 (43 (36 ((37 ((38 (39 (40 (29 30 ))))(49 ((46 (44 45 ))(47 48 )))))(41 42 ))))))(31 32 ))))(53 ((50 (51 (52 68 )))(((54 58 )(67 (57 (60 (55 (56 59 ))))))(66 (63 (62 (65 (61 64 ))))))))))))))(13 (79 ((69 84 )((86 (71 ((70 72 )(73 74 ))))(75 (78 ((85 (77 (76 83 )))(80 (81 82 )))))))))))))))*
(0 (1 ((2 3 )((14 (4 5 ))((8 (6 7 ))(((10 (9 (11 12 )))(((15 16 )(20 (19 (17 18 ))))(23 (21 (22 (((24 (28 (25 (26 27 ))))(33 ((35 (36 (34 (43 ((((40 (29 30 ))(37 (38 39 )))(49 ((46 (44 45 ))(47 48 ))))(41 42 ))))))(31 32 ))))(53 ((50 (51 (52 68 )))(((54 58 )(67 (57 (60 (55 (56 59 ))))))(66 (63 (62 (65 (61 64 ))))))))))))))(13 (79 (69 (84 ((((71 (70 72 ))(73 74 ))(85 86 ))(75 (78 ((83 (76 77 ))(80 (81 82 ))))))))))))))))*
(0 (1 (((2 3 )(14 (4 5 )))((8 (6 7 ))(((10 (9 (11 12 )))(((15 16 )(20 (19 (17 18 ))))(23 (21 (22 (((24 (28 (25 (26 27 ))))(33 ((35 (34 (36 (43 ((((40 (29 30 ))(37 (38 39 )))(49 ((46 (44 45 ))(47 48 ))))(41 42 ))))))(31 32 ))))(53 ((50 (51 (52 68 )))(((54 58 )(67 (57 (60 (55 (56 59 ))))))(66 (63 (62 (65 (61 64 ))))))))))))))(13 (79 (84 ((85 (69 86 ))((71 ((70 72 )(73 74 )))(75 (78 ((77 (76 83 ))(80 (81 82 )))))))))))))))*
(0 (1 ((2 3 )((14 (4 5 ))((8 (6 7 ))(((10 (9 (11 12 )))(((15 16 )(20 (19 (17 18 ))))(23 (21 (22 (((24 (28 (25 (26 27 ))))(33 ((35 (34 (((37 ((38 (39 (40 (29 30 ))))(49 ((46 (44 45 ))(47 48 )))))(41 42 ))(36 43 ))))(31 32 ))))(53 ((50 (51 (52 68 )))(((54 58 )(67 (57 (60 (55 (56 59 ))))))(66 (63 (62 (65 (61 64 ))))))))))))))(13 (79 (84 (69 ((((70 72 )(73 74 ))(85 (71 86 )))(75 (78 ((83 (76 77 ))(80 (81 82 ))))))))))))))))*
(0 (1 ((2 3 )((14 (4 5 ))((8 (6 7 ))(((10 (9 (11 12 )))(((15 16 )(20 (19 (17 18 ))))(23 (21 (22 (((24 (28 (25 (26 27 ))))(33 ((35 (34 (36 (43 ((((40 (29 30 ))(37 (38 39 )))(49 ((46 (44 45 ))(47 48 ))))(41 42 ))))))(31 32 ))))(53 ((50 (51 (52 68 )))(((54 58 )(67 (57 (60 (55 (56 59 ))))))(66 (63 (62 (65 (61 64 ))))))))))))))(13 (79 ((69 84 )((((70 72 )(73 74 ))(71 86 ))(75 (78 (((76 83 )(77 85 ))(80 (81 82 )))))))))))))))*
(0 (1 ((2 3 )((14 (4 5 ))((8 (6 7 ))(((10 (9 (11 12 )))(((15 16 )(20 (19 (17 18 ))))(23 (21 (22 (((24 (28 (25 (26 27 ))))(33 ((35 ((43 (41 (42 (((40 (29 30 ))(37 (38 39 )))(49 ((46 (44 45 ))(47 48 )))))))(34 36 )))(31 32 ))))(53 ((50 (51 (52 68 )))(((54 58 )(67 (57 (60 (55 (56 59 ))))))(66 (63 (62 (65 (61 64 ))))))))))))))(13 (79 (69 (84 ((86 ((71 (70 72 ))(73 74 )))(75 (78 (((76 77 )(83 85 ))(80 (81 82 ))))))))))))))))*
(0 (1 ((2 3 )((14 (4 5 ))((8 (6 7 ))(((10 (9 (11 12 )))(((15 16 )(20 (19 (17 18 ))))(23 (21 (22 (((24 (28 (25 (26 27 ))))(33 ((35 ((43 (42 (41 (((40 (29 30 ))(37 (38 39 )))(49 ((46 (44 45 ))(47 48 )))))))(34 36 )))(31 32 ))))(53 ((50 (51 (52 68 )))(((54 58 )(67 (57 (60 (55 (56 59 ))))))(66 (63 (62 (65 (61 64 ))))))))))))))(13 (79 (69 (84 ((86 (71 ((70 72 )(73 74 ))))(75 (78 ((83 (76 (77 85 )))(80 (81 82 ))))))))))))))))*
(0 (1 ((2 3 )((14 (4 5 ))((8 (6 7 ))(((10 (9 (11 12 )))(((15 16 )(20 (19 (17 18 ))))(23 (21 (22 (((24 (28 (25 (26 27 ))))(33 ((35 ((43 (42 (41 (((40 (29 30 ))(37 (38 39 )))(49 ((46 (44 45 ))(47 48 )))))))(34 36 )))(31 32 ))))(53 ((50 (51 (52 68 )))(((54 58 )(67 (57 (60 (55 (56 59 ))))))(66 (63 (62 (65 (61 64 ))))))))))))))(13 (79 (84 (69 ((((70 72 )(73 74 ))(71 86 ))(75 (78 ((76 (85 (77 83 )))(80 (81 82 ))))))))))))))))*
(0 (1 ((2 3 )((14 (4 5 ))((8 (6 7 ))(((10 (9 (11 12 )))(((15 16 )(20 (19 (17 18 ))))(23 (21 (22 (((24 (28 (25 (26 27 ))))(33 ((35 (34 (43 (36 ((37 ((38 (39 (40 (29 30 ))))(49 ((46 (44 45 ))(47 48 )))))(41 42 ))))))(31 32 ))))(53 ((50 (51 (52 68 )))(((54 58 )(67 (57 (60 (55 (56 59 ))))))(66 (63 (62 (65 (61 64 ))))))))))))))(13 (79 (84 (69 ((((70 72 )(73 74 ))(71 86 ))(75 (78 ((83 (85 (76 77 )))(80 (81 82 ))))))))))))))))*
(0 (1 ((2 3 )((14 (4 5 ))((8 (6 7 ))(((10 (9 (11 12 )))(((15 16 )(20 (19 (17 18 ))))(23 (21 (22 (((24 (28 (25 (26 27 ))))(33 ((35 (34 (36 (43 ((((40 (29 30 ))(37 (38 39 )))(49 ((46 (44 45 ))(47 48 ))))(41 42 ))))))(31 32 ))))(53 ((50 (51 (52 68 )))(((54 58 )(67 (57 (60 (55 (56 59 ))))))(66 (63 (62 (65 (61 64 ))))))))))))))(13 (79 (69 (84 ((86 ((71 (70 72 ))(73 74 )))(75 (78 ((83 (85 (76 77 )))(80 (81 82 ))))))))))))))))*
(0 (1 ((2 3 )((14 (4 5 ))((8 (6 7 ))(((10 (9 (11 12 )))(((15 16 )(20 (19 (17 18 ))))(23 (21 (22 (((24 (28 (25 (26 27 ))))(33 ((35 (36 (34 (43 ((((40 (29 30 ))(37 (38 39 )))(49 ((46 (44 45 ))(47 48 ))))(41 42 ))))))(31 32 ))))(53 ((50 (51 (52 68 )))(((54 58 )(67 (57 (60 (55 (56 59 ))))))(66 (63 (62 (65 (61 64 ))))))))))))))(13 (79 (84 (69 ((((70 72 )(73 74 ))(71 86 ))(75 (78 ((85 (77 (76 83 )))(80 (81 82 ))))))))))))))))*
(0 (1 ((2 3 )((14 (4 5 ))((8 (6 7 ))(((10 (9 (11 12 )))(((15 16 )(20 (19 (17 18 ))))(23 (21 (22 (((24 (28 (25 (26 27 ))))(33 ((35 (36 (34 (43 (41 (42 (((40 (29 30 ))(37 (38 39 )))(49 ((46 (44 45 ))(47 48 ))))))))))(31 32 ))))(53 ((50 (51 (52 68 )))(((54 58 )(67 (57 (60 (55 (56 59 ))))))(66 (63 (62 (65 (61 64 ))))))))))))))(13 (79 (84 (69 ((((70 72 )(73 74 ))(71 86 ))(75 (78 ((83 (85 (76 77 )))(80 (81 82 ))))))))))))))))*
(0 (1 (((2 3 )(14 (4 5 )))((8 (6 7 ))(((10 (9 (11 12 )))(((15 16 )(20 (19 (17 18 ))))(23 (21 (22 (((24 (28 (25 (26 27 ))))(33 ((35 (34 (36 (43 (42 (41 (((40 (29 30 ))(37 (38 39 )))(49 ((46 (44 45 ))(47 48 ))))))))))(31 32 ))))(53 ((50 (51 (52 68 )))(((54 58 )(67 (57 (60 (55 (56 59 ))))))(66 (63 (62 (65 (61 64 ))))))))))))))(13 (79 ((69 84 )((86 (71 ((70 72 )(73 74 ))))(75 (78 ((85 (83 (76 77 )))(80 (81 82 ))))))))))))))*
(0 (1 (((2 3 )(14 (4 5 )))((8 (6 7 ))(((10 (9 (11 12 )))(((15 16 )(20 (19 (17 18 ))))(23 (21 (22 (((24 (28 (25 (26 27 ))))(33 ((35 (34 (36 (43 (42 (41 (((40 (29 30 ))(37 (38 39 )))(49 ((46 (44 45 ))(47 48 ))))))))))(31 32 ))))(53 ((50 (51 (52 68 )))(((54 58 )(67 (57 (60 (55 (56 59 ))))))(66 (63 (62 (65 (61 64 ))))))))))))))(13 (79 (69 (84 ((((70 72 )(73 74 ))(71 86 ))(75 (78 ((85 (76 (77 83 )))(80 (81 82 )))))))))))))))*
(0 (1 ((2 3 )((14 (4 5 ))((8 (6 7 ))(((10 (9 (11 12 )))(((15 16 )(20 (19 (17 18 ))))(23 (21 (22 (((24 (28 (25 (26 27 ))))(33 ((35 (36 (34 (43 ((37 ((38 (39 (40 (29 30 ))))(49 ((46 (44 45 ))(47 48 )))))(41 42 ))))))(31 32 ))))(53 ((50 (51 (52 68 )))(((54 58 )(67 (57 (60 (55 (56 59 ))))))(66 (63 (62 (65 (61 64 ))))))))))))))(13 (79 (84 (69 ((((70 72 )(73 74 ))(71 86 ))(75 (78 ((85 (77 (76 83 )))(80 (81 82 ))))))))))))))))*
(0 (1 (((2 3 )(14 (4 5 )))((8 (6 7 ))(((10 (9 (11 12 )))(((15 16 )(20 (19 (17 18 ))))(23 (21 (22 (((24 (28 (25 (26 27 ))))(33 ((35 (34 (((37 ((38 (39 (40 (29 30 ))))(49 ((46 (44 45 ))(47 48 )))))(41 42 ))(36 43 ))))(31 32 ))))(53 ((50 (51 (52 68 )))(((54 58 )(67 (57 (60 (55 (56 59 ))))))(66 (63 (62 (65 (61 64 ))))))))))))))(13 (79 (84 (69 (((71 ((70 72 )(73 74 )))(85 86 ))(75 (78 ((76 (77 83 ))(80 (81 82 )))))))))))))))*
(0 (1 (((2 3 )(14 (4 5 )))((8 (6 7 ))(((10 (9 (11 12 )))(((15 16 )(20 (19 (17 18 ))))(23 (21 (22 (((24 (28 (25 (26 27 ))))(33 ((35 (34 (43 (36 ((37 ((38 (39 (40 (29 30 ))))(49 ((46 (44 45 ))(47 48 )))))(41 42 ))))))(31 32 ))))(53 ((50 (51 (52 68 )))(((54 58 )(67 (57 (60 (55 (56 59 ))))))(66 (63 (62 (65 (61 64 ))))))))))))))(13 (79 (84 (69 (((71 ((70 72 )(73 74 )))(85 86 ))(75 (78 ((83 (76 77 ))(80 (81 82 )))))))))))))))*
(0 (1 ((2 3 )((14 (4 5 ))((8 (6 7 ))(((10 (9 (11 12 )))(((15 16 )(20 (19 (17 18 ))))(23 (21 (22 (((24 (28 (25 (26 27 ))))(33 ((35 (36 (34 (43 (41 (42 (((40 (29 30 ))(37 (38 39 )))(49 ((46 (44 45 ))(47 48 ))))))))))(31 32 ))))(53 ((50 (51 (52 68 )))(((54 58 )(67 (57 (60 (55 (56 59 ))))))(66 (63 (62 (65 (61 64 ))))))))))))))(13 (79 ((69 84 )((((70 72 )(73 74 ))(71 86 ))(75 (78 ((85 (77 (76 83 )))(80 (81 82 )))))))))))))))*
(0 (1 ((2 3 )((14 (4 5 ))((8 (6 7 ))(((10 (9 (11 12 )))(((15 16 )(20 (19 (17 18 ))))(23 (21 (22 (((24 (28 (25 (26 27 ))))(33 ((35 (34 (((37 ((38 (39 (40 (29 30 ))))(49 ((46 (44 45 ))(47 48 )))))(41 42 ))(36 43 ))))(31 32 ))))(53 ((50 (51 (52 68 )))(((54 58 )(67 (57 (60 (55 (56 59 ))))))(66 (63 (62 (65 (61 64 ))))))))))))))(13 (79 (69 (84 (((71 ((70 72 )(73 74 )))(85 86 ))(75 (78 ((77 (76 83 ))(80 (81 82 ))))))))))))))))*
(0 (1 ((2 3 )((14 (4 5 ))((8 (6 7 ))(((10 (9 (11 12 )))(((15 16 )(20 (19 (17 18 ))))(23 (21 (22 (((24 (28 (25 (26 27 ))))(33 ((35 ((43 ((((40 (29 30 ))(37 (38 39 )))(49 ((46 (44 45 ))(47 48 ))))(41 42 )))(34 36 )))(31 32 ))))(53 ((50 (51 (52 68 )))(((54 58 )(67 (57 (60 (55 (56 59 ))))))(66 (63 (62 (65 (61 64 ))))))))))))))(13 (79 (69 (84 ((86 ((71 (70 72 ))(73 74 )))(75 (78 ((83 (85 (76 77 )))(80 (81 82 ))))))))))))))))*
(0 (1 ((2 3 )((14 (4 5 ))((8 (6 7 ))(((10 (9 (11 12 )))(((15 16 )(20 (19 (17 18 ))))(23 (21 (22 (((24 (28 (25 (26 27 ))))(33 ((35 (36 (34 (43 ((((40 (29 30 ))(37 (38 39 )))(49 ((46 (44 45 ))(47 48 ))))(41 42 ))))))(31 32 ))))(53 ((50 (51 (52 68 )))(((54 58 )(67 (57 (60 (55 (56 59 ))))))(66 (63 (62 (65 (61 64 ))))))))))))))(13 (79 (69 (84 ((86 (71 ((70 72 )(73 74 ))))(75 (78 ((76 (85 (77 83 )))(80 (81 82 ))))))))))))))))*
(0 (1 (((2 3 )(14 (4 5 )))((8 (6 7 ))(((10 (9 (11 12 )))(((15 16 )(20 (19 (17 18 ))))(23 (21 (22 (((24 (28 (25 (26 27 ))))(33 ((35 ((43 ((((40 (29 30 ))(37 (38 39 )))(49 ((46 (44 45 ))(47 48 ))))(41 42 )))(34 36 )))(31 32 ))))(53 ((50 (51 (52 68 )))(((54 58 )(67 (57 (60 (55 (56 59 ))))))(66 (63 (62 (65 (61 64 ))))))))))))))(13 (79 (84 (69 ((86 (71 ((70 72 )(73 74 ))))(75 (78 ((83 (85 (76 77 )))(80 (81 82 )))))))))))))))*
(0 (1 (((2 3 )(14 (4 5 )))((8 (6 7 ))(((10 (9 (11 12 )))(((15 16 )(20 (19 (17 18 ))))(23 (21 (22 (((24 (28 (25 (26 27 ))))(33 ((35 (34 (43 (36 ((37 ((38 (39 (40 (29 30 ))))(49 ((46 (44 45 ))(47 48 )))))(41 42 ))))))(31 32 ))))(53 ((50 (51 (52 68 )))(((54 58 )(67 (57 (60 (55 (56 59 ))))))(66 (63 (62 (65 (61 64 ))))))))))))))(13 (79 (84 (69 ((86 (71 ((70 72 )(73 74 ))))(75 (78 ((85 (77 (76 83 )))(80 (81 82 )))))))))))))))*
(0 (1 (((2 3 )(14 (4 5 )))((8 (6 7 ))(((10 (9 (11 12 )))(((15 16 )(20 (19 (17 18 ))))(23 (21 (22 (((24 (28 (25 (26 27 ))))(33 ((35 ((43 (41 (42 (((40 (29 30 ))(37 (38 39 )))(49 ((46 (44 45 ))(47 48 )))))))(34 36 )))(31 32 ))))(53 ((50 (51 (52 68 )))(((54 58 )(67 (57 (60 (55 (56 59 ))))))(66 (63 (62 (65 (61 64 ))))))))))))))(13 (79 (69 (84 ((86 ((71 (70 72 ))(73 74 )))(75 (78 ((85 (83 (76 77 )))(80 (81 82 )))))))))))))))*
(0 (1 (((2 3 )(14 (4 5 )))((8 (6 7 ))(((10 (9 (11 12 )))(((15 16 )(20 (19 (17 18 ))))(23 (21 (22 (((24 (28 (25 (26 27 ))))(33 ((35 ((43 (41 (42 (((40 (29 30 ))(37 (38 39 )))(49 ((46 (44 45 ))(47 48 )))))))(34 36 )))(31 32 ))))(53 ((50 (51 (52 68 )))(((54 58 )(67 (57 (60 (55 (56 59 ))))))(66 (63 (62 (65 (61 64 ))))))))))))))(13 (79 (69 (84 ((86 (71 ((70 72 )(73 74 ))))(75 (78 ((76 (85 (77 83 )))(80 (81 82 )))))))))))))))*
(0 (1 ((2 3 )((14 (4 5 ))((8 (6 7 ))(((10 (9 (11 12 )))(((15 16 )(20 (19 (17 18 ))))(23 (21 (22 (((24 (28 (25 (26 27 ))))(33 ((35 ((43 (41 (42 (((40 (29 30 ))(37 (38 39 )))(49 ((46 (44 45 ))(47 48 )))))))(34 36 )))(31 32 ))))(53 ((50 (51 (52 68 )))(((54 58 )(67 (57 (60 (55 (56 59 ))))))(66 (63 (62 (65 (61 64 ))))))))))))))(13 (79 (84 (69 ((86 (71 ((70 72 )(73 74 ))))(75 (78 ((76 (77 (83 85 )))(80 (81 82 ))))))))))))))))*
(0 (1 ((2 3 )((14 (4 5 ))((8 (6 7 ))(((10 (9 (11 12 )))(((15 16 )(20 (19 (17 18 ))))(23 (21 (22 (((24 (28 (25 (26 27 ))))(33 ((35 ((43 ((37 ((38 (39 (40 (29 30 ))))(49 ((46 (44 45 ))(47 48 )))))(41 42 )))(34 36 )))(31 32 ))))(53 ((50 (51 (52 68 )))(((54 58 )(67 (57 (60 (55 (56 59 ))))))(66 (63 (62 (65 (61 64 ))))))))))))))(13 (79 (69 (84 (86 ((71 ((70 72 )(73 74 )))(75 (78 ((76 (85 (77 83 )))(80 (81 82 )))))))))))))))))*
(0 (1 ((2 3 )((14 (4 5 ))((8 (6 7 ))(((10 (9 (11 12 )))(((15 16 )(20 (19 (17 18 ))))(23 (21 (22 (((24 (28 (25 (26 27 ))))(33 ((35 (34 (36 (43 ((37 ((38 (39 (40 (29 30 ))))(49 ((46 (44 45 ))(47 48 )))))(41 42 ))))))(31 32 ))))(53 ((50 (51 (52 68 )))(((54 58 )(67 (57 (60 (55 (56 59 ))))))(66 (63 (62 (65 (61 64 ))))))))))))))(13 (79 (84 ((85 (69 86 ))((71 ((70 72 )(73 74 )))(75 (78 ((77 (76 83 ))(80 (81 82 ))))))))))))))))*
(0 (1 (((2 3 )(14 (4 5 )))((8 (6 7 ))(((10 (9 (11 12 )))(((15 16 )(20 (19 (17 18 ))))(23 (21 (22 (((24 (28 (25 (26 27 ))))(33 ((35 (34 (((37 ((38 (39 (40 (29 30 ))))(49 ((46 (44 45 ))(47 48 )))))(41 42 ))(36 43 ))))(31 32 ))))(53 ((50 (51 (52 68 )))(((54 58 )(67 (57 (60 (55 (56 59 ))))))(66 (63 (62 (65 (61 64 ))))))))))))))(13 (79 (69 (84 ((86 ((71 (70 72 ))(73 74 )))(75 (78 ((85 (77 (76 83 )))(80 (81 82 )))))))))))))))*
(0 (1 (((2 3 )(14 (4 5 )))((8 (6 7 ))(((10 (9 (11 12 )))(((15 16 )(20 (19 (17 18 ))))(23 (21 (22 (((24 (28 (25 (26 27 ))))(33 ((35 ((43 ((37 ((38 (39 (40 (29 30 ))))(49 ((46 (44 45 ))(47 48 )))))(41 42 )))(34 36 )))(31 32 ))))(53 ((50 (51 (52 68 )))(((54 58 )(67 (57 (60 (55 (56 59 ))))))(66 (63 (62 (65 (61 64 ))))))))))))))(13 (79 (69 (84 ((86 (71 ((70 72 )(73 74 ))))(75 (78 ((83 (76 (77 85 )))(80 (81 82 )))))))))))))))*
(0 (1 (((2 3 )(14 (4 5 )))((8 (6 7 ))(((10 (9 (11 12 )))(((15 16 )(20 (19 (17 18 ))))(23 (21 (22 (((24 (28 (25 (26 27 ))))(33 ((35 (34 (36 (43 (42 (41 (((40 (29 30 ))(37 (38 39 )))(49 ((46 (44 45 ))(47 48 ))))))))))(31 32 ))))(53 ((50 (51 (52 68 )))(((54 58 )(67 (57 (60 (55 (56 59 ))))))(66 (63 (62 (65 (61 64 ))))))))))))))(13 (79 (84 (69 ((((70 72 )(73 74 ))(71 86 ))(75 (78 ((83 (85 (76 77 )))(80 (81 82 )))))))))))))))*
(0 (1 ((2 3 )((14 (4 5 ))((8 (6 7 ))(((10 (9 (11 12 )))(((15 16 )(20 (19 (17 18 ))))(23 (21 (22 (((24 (28 (25 (26 27 ))))(33 ((35 (34 (36 (43 (42 (41 (((40 (29 30 ))(37 (38 39 )))(49 ((46 (44 45 ))(47 48 ))))))))))(31 32 ))))(53 ((50 (51 (52 68 )))(((54 58 )(67 (57 (60 (55 (56 59 ))))))(66 (63 (62 (65 (61 64 ))))))))))))))(13 (79 (84 (69 ((((70 72 )(73 74 ))(85 (71 86 )))(75 (78 ((83 (76 77 ))(80 (81 82 ))))))))))))))))*
(0 (1 ((2 3 )((14 (4 5 ))((8 (6 7 ))(((10 (9 (11 12 )))(((15 16 )(20 (19 (17 18 ))))(23 (21 (22 (((24 (28 (25 (26 27 ))))(33 ((35 (34 (36 (43 (41 (42 (((40 (29 30 ))(37 (38 39 )))(49 ((46 (44 45 ))(47 48 ))))))))))(31 32 ))))(53 ((50 (51 (52 68 )))(((54 58 )(67 (57 (60 (55 (56 59 ))))))(66 (63 (62 (65 (61 64 ))))))))))))))(13 (79 (84 ((85 (69 86 ))((71 ((70 72 )(73 74 )))(75 (78 ((77 (76 83 ))(80 (81 82 ))))))))))))))))*
(0 (1 ((2 3 )((14 (4 5 ))((8 (6 7 ))(((10 (9 (11 12 )))(((15 16 )(20 (19 (17 18 ))))(23 (21 (22 (((24 (28 (25 (26 27 ))))(33 ((35 (34 (((37 ((38 (39 (40 (29 30 ))))(49 ((46 (44 45 ))(47 48 )))))(41 42 ))(36 43 ))))(31 32 ))))(53 ((50 (51 (52 68 )))(((54 58 )(67 (57 (60 (55 (56 59 ))))))(66 (63 (62 (65 (61 64 ))))))))))))))(13 (79 (84 ((85 (69 86 ))((71 ((70 72 )(73 74 )))(75 (78 ((77 (76 83 ))(80 (81 82 ))))))))))))))))*
(0 (1 (((2 3 )(14 (4 5 )))((8 (6 7 ))(((10 (9 (11 12 )))(((15 16 )(20 (19 (17 18 ))))(23 (21 (22 (((24 (28 (25 (26 27 ))))(33 ((35 ((43 ((((40 (29 30 ))(37 (38 39 )))(49 ((46 (44 45 ))(47 48 ))))(41 42 )))(34 36 )))(31 32 ))))(53 ((50 (51 (52 68 )))(((54 58 )(67 (57 (60 (55 (56 59 ))))))(66 (63 (62 (65 (61 64 ))))))))))))))(13 (79 (69 (84 (86 ((71 ((70 72 )(73 74 )))(75 (78 ((83 (85 (76 77 )))(80 (81 82 ))))))))))))))))*
(0 (1 (((2 3 )(14 (4 5 )))((8 (6 7 ))(((10 (9 (11 12 )))(((15 16 )(20 (19 (17 18 ))))(23 (21 (22 (((24 (28 (25 (26 27 ))))(33 ((35 ((43 ((((40 (29 30 ))(37 (38 39 )))(49 ((46 (44 45 ))(47 48 ))))(41 42 )))(34 36 )))(31 32 ))))(53 ((50 (51 (52 68 )))(((54 58 )(67 (57 (60 (55 (56 59 ))))))(66 (63 (62 (65 (61 64 ))))))))))))))(13 (79 (69 (84 (86 ((71 ((70 72 )(73 74 )))(75 (78 ((85 (83 (76 77 )))(80 (81 82 ))))))))))))))))*
(0 (1 ((2 3 )((14 (4 5 ))((8 (6 7 ))(((10 (9 (11 12 )))(((15 16 )(20 (19 (17 18 ))))(23 (21 (22 (((24 (28 (25 (26 27 ))))(33 ((35 (34 (43 (36 ((37 ((38 (39 (40 (29 30 ))))(49 ((46 (44 45 ))(47 48 )))))(41 42 ))))))(31 32 ))))(53 ((50 (51 (52 68 )))(((54 58 )(67 (57 (60 (55 (56 59 ))))))(66 (63 (62 (65 (61 64 ))))))))))))))(13 (79 (69 (84 ((86 ((71 (70 72 ))(73 74 )))(75 (78 ((85 (77 (76 83 )))(80 (81 82 ))))))))))))))))*
(0 (1 ((2 3 )((14 (4 5 ))((8 (6 7 ))(((10 (9 (11 12 )))(((15 16 )(20 (19 (17 18 ))))(23 (21 (22 (((24 (28 (25 (26 27 ))))(33 ((35 ((43 ((37 ((38 (39 (40 (29 30 ))))(49 ((46 (44 45 ))(47 48 )))))(41 42 )))(34 36 )))(31 32 ))))(53 ((50 (51 (52 68 )))(((54 58 )(67 (57 (60 (55 (56 59 ))))))(66 (63 (62 (65 (61 64 ))))))))))))))(13 (79 (69 (84 ((71 ((70 72 )(73 74 )))(86 (75 (78 ((85 (77 (76 83 )))(80 (81 82 )))))))))))))))))*
(0 (1 ((2 3 )((14 (4 5 ))((8 (6 7 ))(((10 (9 (11 12 )))(((15 16 )(20 (19 (17 18 ))))(23 (21 (22 (((24 (28 (25 (26 27 ))))(33 ((35 (36 (34 (43 ((37 ((38 (39 (40 (29 30 ))))(49 ((46 (44 45 ))(47 48 )))))(41 42 ))))))(31 32 ))))(53 ((50 (51 (52 68 )))(((54 58 )(67 (57 (60 (55 (56 59 ))))))(66 (63 (62 (65 (61 64 ))))))))))))))(13 (79 (69 (84 ((86 ((71 (70 72 ))(73 74 )))(75 (78 (((76 83 )(77 85 ))(80 (81 82 ))))))))))))))))*
(0 (1 ((2 3 )((14 (4 5 ))((8 (6 7 ))(((10 (9 (11 12 )))(((15 16 )(20 (19 (17 18 ))))(23 (21 (22 (((24 (28 (25 (26 27 ))))(33 ((35 (34 (36 (43 (42 (41 (((40 (29 30 ))(37 (38 39 )))(49 ((46 (44 45 ))(47 48 ))))))))))(31 32 ))))(53 ((50 (51 (52 68 )))(((54 58 )(67 (57 (60 (55 (56 59 ))))))(66 (63 (62 (65 (61 64 ))))))))))))))(13 (79 (84 (69 ((86 (71 ((70 72 )(73 74 ))))(75 (78 ((85 (77 (76 83 )))(80 (81 82 ))))))))))))))))*
(0 (1 ((2 3 )((14 (4 5 ))((8 (6 7 ))(((10 (9 (11 12 )))(((15 16 )(20 (19 (17 18 ))))(23 (21 (22 (((24 (28 (25 (26 27 ))))(33 ((35 (36 (34 (43 (41 (42 (((40 (29 30 ))(37 (38 39 )))(49 ((46 (44 45 ))(47 48 ))))))))))(31 32 ))))(53 ((50 (51 (52 68 )))(((54 58 )(67 (57 (60 (55 (56 59 ))))))(66 (63 (62 (65 (61 64 ))))))))))))))(13 (79 (69 (84 (((71 ((70 72 )(73 74 )))(85 86 ))(75 (78 ((77 (76 83 ))(80 (81 82 ))))))))))))))))*
(0 (1 ((2 3 )((14 (4 5 ))((8 (6 7 ))(((10 (9 (11 12 )))(((15 16 )(20 (19 (17 18 ))))(23 (21 (22 (((24 (28 (25 (26 27 ))))(33 ((35 (34 (36 (43 (41 (42 (((40 (29 30 ))(37 (38 39 )))(49 ((46 (44 45 ))(47 48 ))))))))))(31 32 ))))(53 ((50 (51 (52 68 )))(((54 58 )(67 (57 (60 (55 (56 59 ))))))(66 (63 (62 (65 (61 64 ))))))))))))))(13 (79 (84 (69 ((86 (71 ((70 72 )(73 74 ))))(75 (78 ((85 (83 (76 77 )))(80 (81 82 ))))))))))))))))*
(0 (1 (((2 3 )(14 (4 5 )))((8 (6 7 ))(((10 (9 (11 12 )))(((15 16 )(20 (19 (17 18 ))))(23 (21 (22 (((24 (28 (25 (26 27 ))))(33 ((35 (34 (((37 ((38 (39 (40 (29 30 ))))(49 ((46 (44 45 ))(47 48 )))))(41 42 ))(36 43 ))))(31 32 ))))(53 ((50 (51 (52 68 )))(((54 58 )(67 (57 (60 (55 (56 59 ))))))(66 (63 (62 (65 (61 64 ))))))))))))))(13 (79 (84 (69 ((((70 72 )(73 74 ))(71 86 ))(75 (78 ((85 (77 (76 83 )))(80 (81 82 )))))))))))))))*
(0 (1 (((2 3 )(14 (4 5 )))((8 (6 7 ))(((10 (9 (11 12 )))(((15 16 )(20 (19 (17 18 ))))(23 (21 (22 (((24 (28 (25 (26 27 ))))(33 ((35 (34 (36 (43 ((37 ((38 (39 (40 (29 30 ))))(49 ((46 (44 45 ))(47 48 )))))(41 42 ))))))(31 32 ))))(53 ((50 (51 (52 68 )))(((54 58 )(67 (57 (60 (55 (56 59 ))))))(66 (63 (62 (65 (61 64 ))))))))))))))(13 (79 (84 (69 ((86 (71 ((70 72 )(73 74 ))))(75 (78 ((85 (76 (77 83 )))(80 (81 82 )))))))))))))))*
(0 (1 ((2 3 )((14 (4 5 ))((8 (6 7 ))(((10 (9 (11 12 )))(((15 16 )(20 (19 (17 18 ))))(23 (21 (22 (((24 (28 (25 (26 27 ))))(33 ((35 ((43 ((((40 (29 30 ))(37 (38 39 )))(49 ((46 (44 45 ))(47 48 ))))(41 42 )))(34 36 )))(31 32 ))))(53 ((50 (51 (52 68 )))(((54 58 )(67 (57 (60 (55 (56 59 ))))))(66 (63 (62 (65 (61 64 ))))))))))))))(13 (79 (69 (84 (86 ((71 ((70 72 )(73 74 )))(75 (78 ((83 (85 (76 77 )))(80 (81 82 )))))))))))))))))*
(0 (1 (((2 3 )(14 (4 5 )))((8 (6 7 ))(((10 (9 (11 12 )))(((15 16 )(20 (19 (17 18 ))))(23 (21 (22 (((24 (28 (25 (26 27 ))))(33 ((35 ((43 (41 (42 (((40 (29 30 ))(37 (38 39 )))(49 ((46 (44 45 ))(47 48 )))))))(34 36 )))(31 32 ))))(53 ((50 (51 (52 68 )))(((54 58 )(67 (57 (60 (55 (56 59 ))))))(66 (63 (62 (65 (61 64 ))))))))))))))(13 (79 (84 (69 ((86 (71 ((70 72 )(73 74 ))))(75 (78 ((85 (77 (76 83 )))(80 (81 82 )))))))))))))))*
(0 (1 (((2 3 )(14 (4 5 )))((8 (6 7 ))(((10 (9 (11 12 )))(((15 16 )(20 (19 (17 18 ))))(23 (21 (22 (((24 (28 (25 (26 27 ))))(33 ((35 ((43 ((37 ((38 (39 (40 (29 30 ))))(49 ((46 (44 45 ))(47 48 )))))(41 42 )))(34 36 )))(31 32 ))))(53 ((50 (51 (52 68 )))(((54 58 )(67 (57 (60 (55 (56 59 ))))))(66 (63 (62 (65 (61 64 ))))))))))))))(13 (79 (84 (69 ((86 (71 ((70 72 )(73 74 ))))(75 (78 ((76 (85 (77 83 )))(80 (81 82 )))))))))))))))*
(0 (1 ((2 3 )((14 (4 5 ))((8 (6 7 ))(((10 (9 (11 12 )))(((15 16 )(20 (19 (17 18 ))))(23 (21 (22 (((24 (28 (25 (26 27 ))))(33 ((35 (36 (34 (43 ((((40 (29 30 ))(37 (38 39 )))(49 ((46 (44 45 ))(47 48 ))))(41 42 ))))))(31 32 ))))(53 ((50 (51 (52 68 )))(((54 58 )(67 (57 (60 (55 (56 59 ))))))(66 (63 (62 (65 (61 64 ))))))))))))))(13 (79 (84 (69 ((((70 72 )(73 74 ))(71 86 ))(75 (78 (((76 83 )(77 85 ))(80 (81 82 ))))))))))))))))*
(0 (1 (((2 3 )(14 (4 5 )))((8 (6 7 ))(((10 (9 (11 12 )))(((15 16 )(20 (19 (17 18 ))))(23 (21 (22 (((24 (28 (25 (26 27 ))))(33 ((35 (34 (36 (43 (41 (42 (((40 (29 30 ))(37 (38 39 )))(49 ((46 (44 45 ))(47 48 ))))))))))(31 32 ))))(53 ((50 (51 (52 68 )))(((54 58 )(67 (57 (60 (55 (56 59 ))))))(66 (63 (62 (65 (61 64 ))))))))))))))(13 (79 ((69 84 )((86 (71 ((70 72 )(73 74 ))))(75 (78 ((85 (83 (76 77 )))(80 (81 82 ))))))))))))))*
(0 (1 (((2 3 )(14 (4 5 )))((8 (6 7 ))(((10 (9 (11 12 )))(((15 16 )(20 (19 (17 18 ))))(23 (21 (22 (((24 (28 (25 (26 27 ))))(33 ((35 ((43 ((37 ((38 (39 (40 (29 30 ))))(49 ((46 (44 45 ))(47 48 )))))(41 42 )))(34 36 )))(31 32 ))))(53 ((50 (51 (52 68 )))(((54 58 )(67 (57 (60 (55 (56 59 ))))))(66 (63 (62 (65 (61 64 ))))))))))))))(13 (79 (69 (84 (((71 (70 72 ))(73 74 ))(86 (75 (78 (((76 83 )(77 85 ))(80 (81 82 ))))))))))))))))*
(0 (1 ((2 3 )((14 (4 5 ))((8 (6 7 ))(((10 (9 (11 12 )))(((15 16 )(20 (19 (17 18 ))))(23 (21 (22 (((24 (28 (25 (26 27 ))))(33 ((35 ((43 (41 (42 (((40 (29 30 ))(37 (38 39 )))(49 ((46 (44 45 ))(47 48 )))))))(34 36 )))(31 32 ))))(53 ((50 (51 (52 68 )))(((54 58 )(67 (57 (60 (55 (56 59 ))))))(66 (63 (62 (65 (61 64 ))))))))))))))(13 (79 (69 (84 ((((71 (70 72 ))(73 74 ))(85 86 ))(75 (78 ((76 (77 83 ))(80 (81 82 ))))))))))))))))*
(0 (1 ((2 3 )((14 (4 5 ))((8 (6 7 ))(((10 (9 (11 12 )))(((15 16 )(20 (19 (17 18 ))))(23 (21 (22 (((24 (28 (25 (26 27 ))))(33 ((35 (34 (36 (43 ((((40 (29 30 ))(37 (38 39 )))(49 ((46 (44 45 ))(47 48 ))))(41 42 ))))))(31 32 ))))(53 ((50 (51 (52 68 )))(((54 58 )(67 (57 (60 (55 (56 59 ))))))(66 (63 (62 (65 (61 64 ))))))))))))))(13 (79 (84 (69 ((86 (71 ((70 72 )(73 74 ))))(75 (78 ((76 (85 (77 83 )))(80 (81 82 ))))))))))))))))*
(0 (1 ((2 3 )((14 (4 5 ))((8 (6 7 ))(((10 (9 (11 12 )))(((15 16 )(20 (19 (17 18 ))))(23 (21 (22 (((24 (28 (25 (26 27 ))))(33 ((35 ((43 ((((40 (29 30 ))(37 (38 39 )))(49 ((46 (44 45 ))(47 48 ))))(41 42 )))(34 36 )))(31 32 ))))(53 ((50 (51 (52 68 )))(((54 58 )(67 (57 (60 (55 (56 59 ))))))(66 (63 (62 (65 (61 64 ))))))))))))))(13 (79 (69 (84 ((71 ((70 72 )(73 74 )))(86 (75 (78 ((85 (77 (76 83 )))(80 (81 82 )))))))))))))))))*
(0 (1 ((2 3 )((14 (4 5 ))((8 (6 7 ))(((10 (9 (11 12 )))(((15 16 )(20 (19 (17 18 ))))(23 (21 (22 (((24 (28 (25 (26 27 ))))(33 ((35 (36 (34 (43 ((37 ((38 (39 (40 (29 30 ))))(49 ((46 (44 45 ))(47 48 )))))(41 42 ))))))(31 32 ))))(53 ((50 (51 (52 68 )))(((54 58 )(67 (57 (60 (55 (56 59 ))))))(66 (63 (62 (65 (61 64 ))))))))))))))(13 (79 ((69 84 )((86 (71 ((70 72 )(73 74 ))))(75 (78 ((85 (76 (77 83 )))(80 (81 82 )))))))))))))))*
(0 (1 ((2 3 )((14 (4 5 ))((8 (6 7 ))(((10 (9 (11 12 )))(((15 16 )(20 (19 (17 18 ))))(23 (21 (22 (((24 (28 (25 (26 27 ))))(33 ((35 ((43 ((37 ((38 (39 (40 (29 30 ))))(49 ((46 (44 45 ))(47 48 )))))(41 42 )))(34 36 )))(31 32 ))))(53 ((50 (51 (52 68 )))(((54 58 )(67 (57 (60 (55 (56 59 ))))))(66 (63 (62 (65 (61 64 ))))))))))))))(13 (79 (69 (84 (((71 (70 72 ))(73 74 ))(86 (75 (78 ((85 (77 (76 83 )))(80 (81 82 )))))))))))))))))*
(0 (1 ((2 3 )((14 (4 5 ))((8 (6 7 ))(((10 (9 (11 12 )))(((15 16 )(20 (19 (17 18 ))))(23 (21 (22 (((24 (28 (25 (26 27 ))))(33 ((35 (34 (43 (36 ((37 ((38 (39 (40 (29 30 ))))(49 ((46 (44 45 ))(47 48 )))))(41 42 ))))))(31 32 ))))(53 ((50 (51 (52 68 )))(((54 58 )(67 (57 (60 (55 (56 59 ))))))(66 (63 (62 (65 (61 64 ))))))))))))))(13 (79 (69 (84 ((71 ((70 72 )(73 74 )))(86 (75 (78 ((85 (77 (76 83 )))(80 (81 82 )))))))))))))))))*
(0 (1 ((2 3 )((14 (4 5 ))((8 (6 7 ))(((10 (9 (11 12 )))(((15 16 )(20 (19 (17 18 ))))(23 (21 (22 (((24 (28 (25 (26 27 ))))(33 ((35 ((43 ((((40 (29 30 ))(37 (38 39 )))(49 ((46 (44 45 ))(47 48 ))))(41 42 )))(34 36 )))(31 32 ))))(53 ((50 (51 (52 68 )))(((54 58 )(67 (57 (60 (55 (56 59 ))))))(66 (63 (62 (65 (61 64 ))))))))))))))(13 (79 (69 (84 ((71 ((70 72 )(73 74 )))(86 (75 (78 ((76 (83 (77 85 )))(80 (81 82 )))))))))))))))))*
(0 (1 ((2 3 )((14 (4 5 ))((8 (6 7 ))(((10 (9 (11 12 )))(((15 16 )(20 (19 (17 18 ))))(23 (21 (22 (((24 (28 (25 (26 27 ))))(33 ((35 (36 (34 (43 ((37 ((38 (39 (40 (29 30 ))))(49 ((46 (44 45 ))(47 48 )))))(41 42 ))))))(31 32 ))))(53 ((50 (51 (52 68 )))(((54 58 )(67 (57 (60 (55 (56 59 ))))))(66 (63 (62 (65 (61 64 ))))))))))))))(13 (79 (69 (84 ((86 ((71 (70 72 ))(73 74 )))(75 (78 ((76 (77 (83 85 )))(80 (81 82 ))))))))))))))))*
(0 (1 ((2 3 )((14 (4 5 ))((8 (6 7 ))(((10 (9 (11 12 )))(((15 16 )(20 (19 (17 18 ))))(23 (21 (22 (((24 (28 (25 (26 27 ))))(33 ((35 ((43 (41 (42 (((40 (29 30 ))(37 (38 39 )))(49 ((46 (44 45 ))(47 48 )))))))(34 36 )))(31 32 ))))(53 ((50 (51 (52 68 )))(((54 58 )(67 (57 (60 (55 (56 59 ))))))(66 (63 (62 (65 (61 64 ))))))))))))))(13 (79 (69 (84 ((86 (71 ((70 72 )(73 74 ))))(75 (78 (((76 83 )(77 85 ))(80 (81 82 ))))))))))))))))*
(0 (1 ((2 3 )((14 (4 5 ))((8 (6 7 ))(((10 (9 (11 12 )))(((15 16 )(20 (19 (17 18 ))))(23 (21 (22 (((24 (28 (25 (26 27 ))))(33 ((35 ((43 (41 (42 (((40 (29 30 ))(37 (38 39 )))(49 ((46 (44 45 ))(47 48 )))))))(34 36 )))(31 32 ))))(53 ((50 (51 (52 68 )))(((54 58 )(67 (57 (60 (55 (56 59 ))))))(66 (63 (62 (65 (61 64 ))))))))))))))(13 (79 (84 (69 ((((70 72 )(73 74 ))(86 (71 85 )))(75 (78 ((83 (76 77 ))(80 (81 82 ))))))))))))))))*
(0 (1 (((2 3 )(14 (4 5 )))((8 (6 7 ))(((10 (9 (11 12 )))(((15 16 )(20 (19 (17 18 ))))(23 (21 (22 (((24 (28 (25 (26 27 ))))(33 ((35 ((43 ((((40 (29 30 ))(37 (38 39 )))(49 ((46 (44 45 ))(47 48 ))))(41 42 )))(34 36 )))(31 32 ))))(53 ((50 (51 (52 68 )))(((54 58 )(67 (57 (60 (55 (56 59 ))))))(66 (63 (62 (65 (61 64 ))))))))))))))(13 (79 (69 (84 (86 ((71 ((70 72 )(73 74 )))(75 (78 ((83 (76 (77 85 )))(80 (81 82 ))))))))))))))))*
(0 (1 (((2 3 )(14 (4 5 )))((8 (6 7 ))(((10 (9 (11 12 )))(((15 16 )(20 (19 (17 18 ))))(23 (21 (22 (((24 (28 (25 (26 27 ))))(33 ((35 (36 (34 (43 (42 (41 (((40 (29 30 ))(37 (38 39 )))(49 ((46 (44 45 ))(47 48 ))))))))))(31 32 ))))(53 ((50 (51 (52 68 )))(((54 58 )(67 (57 (60 (55 (56 59 ))))))(66 (63 (62 (65 (61 64 ))))))))))))))(13 (79 (69 (84 (86 ((71 ((70 72 )(73 74 )))(75 (78 (((76 83 )(77 85 ))(80 (81 82 ))))))))))))))))*
(0 (1 (((2 3 )(14 (4 5 )))((8 (6 7 ))(((10 (9 (11 12 )))(((15 16 )(20 (19 (17 18 ))))(23 (21 (22 (((24 (28 (25 (26 27 ))))(33 ((35 (34 (36 (43 (41 (42 (((40 (29 30 ))(37 (38 39 )))(49 ((46 (44 45 ))(47 48 ))))))))))(31 32 ))))(53 ((50 (51 (52 68 )))(((54 58 )(67 (57 (60 (55 (56 59 ))))))(66 (63 (62 (65 (61 64 ))))))))))))))(13 (79 (69 (84 ((86 ((71 (70 72 ))(73 74 )))(75 (78 ((85 (76 (77 83 )))(80 (81 82 )))))))))))))))*
(0 (1 ((2 3 )((14 (4 5 ))((8 (6 7 ))(((10 (9 (11 12 )))(((15 16 )(20 (19 (17 18 ))))(23 (21 (22 (((24 (28 (25 (26 27 ))))(33 ((35 (34 (36 (43 (41 (42 (((40 (29 30 ))(37 (38 39 )))(49 ((46 (44 45 ))(47 48 ))))))))))(31 32 ))))(53 ((50 (51 (52 68 )))(((54 58 )(67 (57 (60 (55 (56 59 ))))))(66 (63 (62 (65 (61 64 ))))))))))))))(13 (79 (69 (84 ((86 ((71 (70 72 ))(73 74 )))(75 (78 ((85 (76 (77 83 )))(80 (81 82 ))))))))))))))))*
(0 (1 (((2 3 )(14 (4 5 )))((8 (6 7 ))(((10 (9 (11 12 )))(((15 16 )(20 (19 (17 18 ))))(23 (21 (22 (((24 (28 (25 (26 27 ))))(33 ((35 (34 (36 (43 (41 (42 (((40 (29 30 ))(37 (38 39 )))(49 ((46 (44 45 ))(47 48 ))))))))))(31 32 ))))(53 ((50 (51 (52 68 )))(((54 58 )(67 (57 (60 (55 (56 59 ))))))(66 (63 (62 (65 (61 64 ))))))))))))))(13 (79 (84 (69 ((86 (71 ((70 72 )(73 74 ))))(75 (78 ((85 (77 (76 83 )))(80 (81 82 )))))))))))))))*
(0 (1 ((2 3 )((14 (4 5 ))((8 (6 7 ))(((10 (9 (11 12 )))(((15 16 )(20 (19 (17 18 ))))(23 (21 (22 (((24 (28 (25 (26 27 ))))(33 ((35 (34 (36 (43 (41 (42 (((40 (29 30 ))(37 (38 39 )))(49 ((46 (44 45 ))(47 48 ))))))))))(31 32 ))))(53 ((50 (51 (52 68 )))(((54 58 )(67 (57 (60 (55 (56 59 ))))))(66 (63 (62 (65 (61 64 ))))))))))))))(13 (79 (69 (84 ((86 ((71 (70 72 ))(73 74 )))(75 (78 ((85 (83 (76 77 )))(80 (81 82 ))))))))))))))))*
(0 (1 (((2 3 )(14 (4 5 )))((8 (6 7 ))(((10 (9 (11 12 )))(((15 16 )(20 (19 (17 18 ))))(23 (21 (22 (((24 (28 (25 (26 27 ))))(33 ((35 (34 (36 (43 ((37 ((38 (39 (40 (29 30 ))))(49 ((46 (44 45 ))(47 48 )))))(41 42 ))))))(31 32 ))))(53 ((50 (51 (52 68 )))(((54 58 )(67 (57 (60 (55 (56 59 ))))))(66 (63 (62 (65 (61 64 ))))))))))))))(13 (79 (69 (84 ((86 ((71 (70 72 ))(73 74 )))(75 (78 ((85 (77 (76 83 )))(80 (81 82 )))))))))))))))*
(0 (1 (((2 3 )(14 (4 5 )))((8 (6 7 ))(((10 (9 (11 12 )))(((15 16 )(20 (19 (17 18 ))))(23 (21 (22 (((24 (28 (25 (26 27 ))))(33 ((35 ((43 ((((40 (29 30 ))(37 (38 39 )))(49 ((46 (44 45 ))(47 48 ))))(41 42 )))(34 36 )))(31 32 ))))(53 ((50 (51 (52 68 )))(((54 58 )(67 (57 (60 (55 (56 59 ))))))(66 (63 (62 (65 (61 64 ))))))))))))))(13 (79 ((69 84 )((((70 72 )(73 74 ))(71 86 ))(75 (78 ((85 (77 (76 83 )))(80 (81 82 ))))))))))))))*
(0 (1 (((2 3 )(14 (4 5 )))((8 (6 7 ))(((10 (9 (11 12 )))(((15 16 )(20 (19 (17 18 ))))(23 (21 (22 (((24 (28 (25 (26 27 ))))(33 ((35 (34 (36 (43 (41 (42 (((40 (29 30 ))(37 (38 39 )))(49 ((46 (44 45 ))(47 48 ))))))))))(31 32 ))))(53 ((50 (51 (52 68 )))(((54 58 )(67 (57 (60 (55 (56 59 ))))))(66 (63 (62 (65 (61 64 ))))))))))))))(13 (79 (84 (69 ((((70 72 )(73 74 ))(71 86 ))(75 (78 ((83 (85 (76 77 )))(80 (81 82 )))))))))))))))*
(0 (1 (((2 3 )(14 (4 5 )))((8 (6 7 ))(((10 (9 (11 12 )))(((15 16 )(20 (19 (17 18 ))))(23 (21 (22 (((24 (28 (25 (26 27 ))))(33 ((35 (34 (36 (43 ((37 ((38 (39 (40 (29 30 ))))(49 ((46 (44 45 ))(47 48 )))))(41 42 ))))))(31 32 ))))(53 ((50 (51 (52 68 )))(((54 58 )(67 (57 (60 (55 (56 59 ))))))(66 (63 (62 (65 (61 64 ))))))))))))))(13 (79 (84 (69 ((((70 72 )(73 74 ))(71 86 ))(75 (78 (((76 83 )(77 85 ))(80 (81 82 )))))))))))))))*
(0 (1 ((2 3 )((14 (4 5 ))((8 (6 7 ))(((10 (9 (11 12 )))(((15 16 )(20 (19 (17 18 ))))(23 (21 (22 (((24 (28 (25 (26 27 ))))(33 ((35 (34 (43 (36 ((37 ((38 (39 (40 (29 30 ))))(49 ((46 (44 45 ))(47 48 )))))(41 42 ))))))(31 32 ))))(53 ((50 (51 (52 68 )))(((54 58 )(67 (57 (60 (55 (56 59 ))))))(66 (63 (62 (65 (61 64 ))))))))))))))(13 (79 (84 (69 ((86 (71 ((70 72 )(73 74 ))))(75 (78 ((76 (77 (83 85 )))(80 (81 82 ))))))))))))))))*
(0 (1 (((2 3 )(14 (4 5 )))((8 (6 7 ))(((10 (9 (11 12 )))(((15 16 )(20 (19 (17 18 ))))(23 (21 (22 (((24 (28 (25 (26 27 ))))(33 ((35 (34 (43 (36 ((37 ((38 (39 (40 (29 30 ))))(49 ((46 (44 45 ))(47 48 )))))(41 42 ))))))(31 32 ))))(53 ((50 (51 (52 68 )))(((54 58 )(67 (57 (60 (55 (56 59 ))))))(66 (63 (62 (65 (61 64 ))))))))))))))(13 (79 (69 (84 (86 (((71 (70 72 ))(73 74 ))(75 (78 ((76 (83 (77 85 )))(80 (81 82 ))))))))))))))))*
(0 (1 (((2 3 )(14 (4 5 )))((8 (6 7 ))(((10 (9 (11 12 )))(((15 16 )(20 (19 (17 18 ))))(23 (21 (22 (((24 (28 (25 (26 27 ))))(33 ((35 (36 (34 (43 (42 (41 (((40 (29 30 ))(37 (38 39 )))(49 ((46 (44 45 ))(47 48 ))))))))))(31 32 ))))(53 ((50 (51 (52 68 )))(((54 58 )(67 (57 (60 (55 (56 59 ))))))(66 (63 (62 (65 (61 64 ))))))))))))))(13 (79 (69 (84 ((((71 (70 72 ))(73 74 ))(85 86 ))(75 (78 ((83 (76 77 ))(80 (81 82 )))))))))))))))*
(0 (1 ((2 3 )((14 (4 5 ))((8 (6 7 ))(((10 (9 (11 12 )))(((15 16 )(20 (19 (17 18 ))))(23 (21 (22 (((24 (28 (25 (26 27 ))))(33 ((35 ((43 (41 (42 (((40 (29 30 ))(37 (38 39 )))(49 ((46 (44 45 ))(47 48 )))))))(34 36 )))(31 32 ))))(53 ((50 (51 (52 68 )))(((54 58 )(67 (57 (60 (55 (56 59 ))))))(66 (63 (62 (65 (61 64 ))))))))))))))(13 (79 (69 (84 ((((70 72 )(73 74 ))(71 86 ))(75 (78 (((76 77 )(83 85 ))(80 (81 82 ))))))))))))))))*
(0 (1 (((2 3 )(14 (4 5 )))((8 (6 7 ))(((10 (9 (11 12 )))(((15 16 )(20 (19 (17 18 ))))(23 (21 (22 (((24 (28 (25 (26 27 ))))(33 ((35 (36 (34 (43 ((((40 (29 30 ))(37 (38 39 )))(49 ((46 (44 45 ))(47 48 ))))(41 42 ))))))(31 32 ))))(53 ((50 (51 (52 68 )))(((54 58 )(67 (57 (60 (55 (56 59 ))))))(66 (63 (62 (65 (61 64 ))))))))))))))(13 (79 (69 (84 ((86 (71 ((70 72 )(73 74 ))))(75 (78 ((85 (77 (76 83 )))(80 (81 82 )))))))))))))))*
(0 (1 (((2 3 )(14 (4 5 )))((8 (6 7 ))(((10 (9 (11 12 )))(((15 16 )(20 (19 (17 18 ))))(23 (21 (22 (((24 (28 (25 (26 27 ))))(33 ((35 (34 (36 (43 (42 (41 (((40 (29 30 ))(37 (38 39 )))(49 ((46 (44 45 ))(47 48 ))))))))))(31 32 ))))(53 ((50 (51 (52 68 )))(((54 58 )(67 (57 (60 (55 (56 59 ))))))(66 (63 (62 (65 (61 64 ))))))))))))))(13 (79 (69 (84 ((((71 (70 72 ))(73 74 ))(85 86 ))(75 (78 ((83 (76 77 ))(80 (81 82 )))))))))))))))*
(0 (1 (((2 3 )(14 (4 5 )))((8 (6 7 ))(((10 (9 (11 12 )))(((15 16 )(20 (19 (17 18 ))))(23 (21 (22 (((24 (28 (25 (26 27 ))))(33 ((35 ((43 ((((40 (29 30 ))(37 (38 39 )))(49 ((46 (44 45 ))(47 48 ))))(41 42 )))(34 36 )))(31 32 ))))(53 ((50 (51 (52 68 )))(((54 58 )(67 (57 (60 (55 (56 59 ))))))(66 (63 (62 (65 (61 64 ))))))))))))))(13 (79 (69 (84 ((((71 (70 72 ))(73 74 ))(85 86 ))(75 (78 ((83 (76 77 ))(80 (81 82 )))))))))))))))*
(0 (1 (((2 3 )(14 (4 5 )))((8 (6 7 ))(((10 (9 (11 12 )))(((15 16 )(20 (19 (17 18 ))))(23 (21 (22 (((24 (28 (25 (26 27 ))))(33 ((35 (34 (36 (43 ((37 ((38 (39 (40 (29 30 ))))(49 ((46 (44 45 ))(47 48 )))))(41 42 ))))))(31 32 ))))(53 ((50 (51 (52 68 )))(((54 58 )(67 (57 (60 (55 (56 59 ))))))(66 (63 (62 (65 (61 64 ))))))))))))))(13 (79 ((69 84 )(((71 ((70 72 )(73 74 )))(85 86 ))(75 (78 ((83 (76 77 ))(80 (81 82 ))))))))))))))*
(0 (1 ((2 3 )((14 (4 5 ))((8 (6 7 ))(((10 (9 (11 12 )))(((15 16 )(20 (19 (17 18 ))))(23 (21 (22 (((24 (28 (25 (26 27 ))))(33 ((35 (34 (36 (43 (42 (41 (((40 (29 30 ))(37 (38 39 )))(49 ((46 (44 45 ))(47 48 ))))))))))(31 32 ))))(53 ((50 (51 (52 68 )))(((54 58 )(67 (57 (60 (55 (56 59 ))))))(66 (63 (62 (65 (61 64 ))))))))))))))(13 (79 (69 (84 ((86 ((71 (70 72 ))(73 74 )))(75 (78 ((85 (83 (76 77 )))(80 (81 82 ))))))))))))))))*
(0 (1 ((2 3 )((14 (4 5 ))((8 (6 7 ))(((10 (9 (11 12 )))(((15 16 )(20 (19 (17 18 ))))(23 (21 (22 (((24 (28 (25 (26 27 ))))(33 ((35 ((43 ((37 ((38 (39 (40 (29 30 ))))(49 ((46 (44 45 ))(47 48 )))))(41 42 )))(34 36 )))(31 32 ))))(53 ((50 (51 (52 68 )))(((54 58 )(67 (57 (60 (55 (56 59 ))))))(66 (63 (62 (65 (61 64 ))))))))))))))(13 (79 (69 (84 (86 ((71 ((70 72 )(73 74 )))(75 (78 ((85 (77 (76 83 )))(80 (81 82 )))))))))))))))))*
(0 (1 (((2 3 )(14 (4 5 )))((8 (6 7 ))(((10 (9 (11 12 )))(((15 16 )(20 (19 (17 18 ))))(23 (21 (22 (((24 (28 (25 (26 27 ))))(33 ((35 (36 (34 (43 ((((40 (29 30 ))(37 (38 39 )))(49 ((46 (44 45 ))(47 48 ))))(41 42 ))))))(31 32 ))))(53 ((50 (51 (52 68 )))(((54 58 )(67 (57 (60 (55 (56 59 ))))))(66 (63 (62 (65 (61 64 ))))))))))))))(13 (79 (69 (84 ((86 ((71 (70 72 ))(73 74 )))(75 (78 ((83 (85 (76 77 )))(80 (81 82 )))))))))))))))*
(0 (1 (((2 3 )(14 (4 5 )))((8 (6 7 ))(((10 (9 (11 12 )))(((15 16 )(20 (19 (17 18 ))))(23 (21 (22 (((24 (28 (25 (26 27 ))))(33 ((35 (34 (36 (43 ((((40 (29 30 ))(37 (38 39 )))(49 ((46 (44 45 ))(47 48 ))))(41 42 ))))))(31 32 ))))(53 ((50 (51 (52 68 )))(((54 58 )(67 (57 (60 (55 (56 59 ))))))(66 (63 (62 (65 (61 64 ))))))))))))))(13 (79 (84 (69 ((((70 72 )(73 74 ))(71 86 ))(75 (78 ((83 (85 (76 77 )))(80 (81 82 )))))))))))))))*
(0 (1 (((2 3 )(14 (4 5 )))((8 (6 7 ))(((10 (9 (11 12 )))(((15 16 )(20 (19 (17 18 ))))(23 (21 (22 (((24 (28 (25 (26 27 ))))(33 ((35 (36 (34 (43 (41 (42 (((40 (29 30 ))(37 (38 39 )))(49 ((46 (44 45 ))(47 48 ))))))))))(31 32 ))))(53 ((50 (51 (52 68 )))(((54 58 )(67 (57 (60 (55 (56 59 ))))))(66 (63 (62 (65 (61 64 ))))))))))))))(13 (79 ((69 84 )((86 (71 ((70 72 )(73 74 ))))(75 (78 ((85 (76 (77 83 )))(80 (81 82 ))))))))))))))*
(0 (1 ((2 3 )((14 (4 5 ))((8 (6 7 ))(((10 (9 (11 12 )))(((15 16 )(20 (19 (17 18 ))))(23 (21 (22 (((24 (28 (25 (26 27 ))))(33 ((35 ((43 (42 (41 (((40 (29 30 ))(37 (38 39 )))(49 ((46 (44 45 ))(47 48 )))))))(34 36 )))(31 32 ))))(53 ((50 (51 (52 68 )))(((54 58 )(67 (57 (60 (55 (56 59 ))))))(66 (63 (62 (65 (61 64 ))))))))))))))(13 (79 (84 (69 ((((70 72 )(73 74 ))(71 86 ))(75 (78 ((85 (77 (76 83 )))(80 (81 82 ))))))))))))))))*
(0 (1 (((2 3 )(14 (4 5 )))((8 (6 7 ))(((10 (9 (11 12 )))(((15 16 )(20 (19 (17 18 ))))(23 (21 (22 (((24 (28 (25 (26 27 ))))(33 ((35 (34 (((37 ((38 (39 (40 (29 30 ))))(49 ((46 (44 45 ))(47 48 )))))(41 42 ))(36 43 ))))(31 32 ))))(53 ((50 (51 (52 68 )))(((54 58 )(67 (57 (60 (55 (56 59 ))))))(66 (63 (62 (65 (61 64 ))))))))))))))(13 (79 (84 (69 ((((70 72 )(73 74 ))(71 86 ))(75 (78 ((83 (85 (76 77 )))(80 (81 82 )))))))))))))))*
(0 (1 (((2 3 )(14 (4 5 )))((8 (6 7 ))(((10 (9 (11 12 )))(((15 16 )(20 (19 (17 18 ))))(23 (21 (22 (((24 (28 (25 (26 27 ))))(33 ((35 (34 (36 (43 ((((40 (29 30 ))(37 (38 39 )))(49 ((46 (44 45 ))(47 48 ))))(41 42 ))))))(31 32 ))))(53 ((50 (51 (52 68 )))(((54 58 )(67 (57 (60 (55 (56 59 ))))))(66 (63 (62 (65 (61 64 ))))))))))))))(13 (79 (84 (69 ((86 (71 ((70 72 )(73 74 ))))(75 (78 ((85 (83 (76 77 )))(80 (81 82 )))))))))))))))*
(0 (1 (((2 3 )(14 (4 5 )))((8 (6 7 ))(((10 (9 (11 12 )))(((15 16 )(20 (19 (17 18 ))))(23 (21 (22 (((24 (28 (25 (26 27 ))))(33 ((35 ((43 (42 (41 (((40 (29 30 ))(37 (38 39 )))(49 ((46 (44 45 ))(47 48 )))))))(34 36 )))(31 32 ))))(53 ((50 (51 (52 68 )))(((54 58 )(67 (57 (60 (55 (56 59 ))))))(66 (63 (62 (65 (61 64 ))))))))))))))(13 (79 ((69 84 )((86 (71 ((70 72 )(73 74 ))))(75 (78 ((85 (83 (76 77 )))(80 (81 82 ))))))))))))))*
(0 (1 (((2 3 )(14 (4 5 )))((8 (6 7 ))(((10 (9 (11 12 )))(((15 16 )(20 (19 (17 18 ))))(23 (21 (22 (((24 (28 (25 (26 27 ))))(33 ((35 (34 (36 (43 ((((40 (29 30 ))(37 (38 39 )))(49 ((46 (44 45 ))(47 48 ))))(41 42 ))))))(31 32 ))))(53 ((50 (51 (52 68 )))(((54 58 )(67 (57 (60 (55 (56 59 ))))))(66 (63 (62 (65 (61 64 ))))))))))))))(13 (79 ((69 84 )((((70 72 )(73 74 ))(71 86 ))(75 (78 ((85 (83 (76 77 )))(80 (81 82 ))))))))))))))*
(0 (1 ((2 3 )((14 (4 5 ))((8 (6 7 ))(((10 (9 (11 12 )))(((15 16 )(20 (19 (17 18 ))))(23 (21 (22 (((24 (28 (25 (26 27 ))))(33 ((35 (34 (((37 ((38 (39 (40 (29 30 ))))(49 ((46 (44 45 ))(47 48 )))))(41 42 ))(36 43 ))))(31 32 ))))(53 ((50 (51 (52 68 )))(((54 58 )(67 (57 (60 (55 (56 59 ))))))(66 (63 (62 (65 (61 64 ))))))))))))))(13 (79 (69 (84 ((((70 72 )(73 74 ))(71 86 ))(75 (78 ((83 (85 (76 77 )))(80 (81 82 ))))))))))))))))*
(0 (1 ((2 3 )((14 (4 5 ))((8 (6 7 ))(((10 (9 (11 12 )))(((15 16 )(20 (19 (17 18 ))))(23 (21 (22 (((24 (28 (25 (26 27 ))))(33 ((35 ((43 (42 (41 (((40 (29 30 ))(37 (38 39 )))(49 ((46 (44 45 ))(47 48 )))))))(34 36 )))(31 32 ))))(53 ((50 (51 (52 68 )))(((54 58 )(67 (57 (60 (55 (56 59 ))))))(66 (63 (62 (65 (61 64 ))))))))))))))(13 (79 (69 (84 (((71 (70 72 ))(73 74 ))(86 (75 (78 (((76 83 )(77 85 ))(80 (81 82 )))))))))))))))))*
(0 (1 ((2 3 )((14 (4 5 ))((8 (6 7 ))(((10 (9 (11 12 )))(((15 16 )(20 (19 (17 18 ))))(23 (21 (22 (((24 (28 (25 (26 27 ))))(33 ((35 ((43 ((((40 (29 30 ))(37 (38 39 )))(49 ((46 (44 45 ))(47 48 ))))(41 42 )))(34 36 )))(31 32 ))))(53 ((50 (51 (52 68 )))(((54 58 )(67 (57 (60 (55 (56 59 ))))))(66 (63 (62 (65 (61 64 ))))))))))))))(13 (79 (69 (84 ((71 ((70 72 )(73 74 )))(86 (75 (78 ((83 (85 (76 77 )))(80 (81 82 )))))))))))))))))*
(0 (1 ((2 3 )((14 (4 5 ))((8 (6 7 ))(((10 (9 (11 12 )))(((15 16 )(20 (19 (17 18 ))))(23 (21 (22 (((24 (28 (25 (26 27 ))))(33 ((35 ((43 ((37 ((38 (39 (40 (29 30 ))))(49 ((46 (44 45 ))(47 48 )))))(41 42 )))(34 36 )))(31 32 ))))(53 ((50 (51 (52 68 )))(((54 58 )(67 (57 (60 (55 (56 59 ))))))(66 (63 (62 (65 (61 64 ))))))))))))))(13 (79 (69 (84 (((71 (70 72 ))(73 74 ))(86 (75 (78 (((76 83 )(77 85 ))(80 (81 82 )))))))))))))))))*
(0 (1 ((2 3 )((14 (4 5 ))((8 (6 7 ))(((10 (9 (11 12 )))(((15 16 )(20 (19 (17 18 ))))(23 (21 (22 (((24 (28 (25 (26 27 ))))(33 ((35 ((43 ((37 ((38 (39 (40 (29 30 ))))(49 ((46 (44 45 ))(47 48 )))))(41 42 )))(34 36 )))(31 32 ))))(53 ((50 (51 (52 68 )))(((54 58 )(67 (57 (60 (55 (56 59 ))))))(66 (63 (62 (65 (61 64 ))))))))))))))(13 (79 (69 (84 ((71 ((70 72 )(73 74 )))(86 (75 (78 (((76 83 )(77 85 ))(80 (81 82 )))))))))))))))))*
(0 (1 ((2 3 )((14 (4 5 ))((8 (6 7 ))(((10 (9 (11 12 )))(((15 16 )(20 (19 (17 18 ))))(23 (21 (22 (((24 (28 (25 (26 27 ))))(33 ((35 ((43 ((((40 (29 30 ))(37 (38 39 )))(49 ((46 (44 45 ))(47 48 ))))(41 42 )))(34 36 )))(31 32 ))))(53 ((50 (51 (52 68 )))(((54 58 )(67 (57 (60 (55 (56 59 ))))))(66 (63 (62 (65 (61 64 ))))))))))))))(13 (79 (69 (84 (((71 (70 72 ))(73 74 ))(86 (75 (78 (((76 83 )(77 85 ))(80 (81 82 )))))))))))))))))*
(0 (1 ((2 3 )((14 (4 5 ))((8 (6 7 ))(((10 (9 (11 12 )))(((15 16 )(20 (19 (17 18 ))))(23 (21 (22 (((24 (28 (25 (26 27 ))))(33 ((35 (36 (34 (43 (41 (42 (((40 (29 30 ))(37 (38 39 )))(49 ((46 (44 45 ))(47 48 ))))))))))(31 32 ))))(53 ((50 (51 (52 68 )))(((54 58 )(67 (57 (60 (55 (56 59 ))))))(66 (63 (62 (65 (61 64 ))))))))))))))(13 (79 (69 (84 ((86 ((71 (70 72 ))(73 74 )))(75 (78 ((85 (77 (76 83 )))(80 (81 82 ))))))))))))))))*
(0 (1 ((2 3 )((14 (4 5 ))((8 (6 7 ))(((10 (9 (11 12 )))(((15 16 )(20 (19 (17 18 ))))(23 (21 (22 (((24 (28 (25 (26 27 ))))(33 ((35 ((43 ((((40 (29 30 ))(37 (38 39 )))(49 ((46 (44 45 ))(47 48 ))))(41 42 )))(34 36 )))(31 32 ))))(53 ((50 (51 (52 68 )))(((54 58 )(67 (57 (60 (55 (56 59 ))))))(66 (63 (62 (65 (61 64 ))))))))))))))(13 (79 (69 (84 (((71 (70 72 ))(73 74 ))(86 (75 (78 ((85 (83 (76 77 )))(80 (81 82 )))))))))))))))))*
(0 (1 ((2 3 )((14 (4 5 ))((8 (6 7 ))(((10 (9 (11 12 )))(((15 16 )(20 (19 (17 18 ))))(23 (21 (22 (((24 (28 (25 (26 27 ))))(33 ((35 (36 (34 (43 ((37 ((38 (39 (40 (29 30 ))))(49 ((46 (44 45 ))(47 48 )))))(41 42 ))))))(31 32 ))))(53 ((50 (51 (52 68 )))(((54 58 )(67 (57 (60 (55 (56 59 ))))))(66 (63 (62 (65 (61 64 ))))))))))))))(13 (79 (69 (84 ((((70 72 )(73 74 ))(71 86 ))(75 (78 ((85 (83 (76 77 )))(80 (81 82 ))))))))))))))))*
(0 (1 (((2 3 )(14 (4 5 )))((8 (6 7 ))(((10 (9 (11 12 )))(((15 16 )(20 (19 (17 18 ))))(23 (21 (22 (((24 (28 (25 (26 27 ))))(33 ((35 (34 (36 (43 (41 (42 (((40 (29 30 ))(37 (38 39 )))(49 ((46 (44 45 ))(47 48 ))))))))))(31 32 ))))(53 ((50 (51 (52 68 )))(((54 58 )(67 (57 (60 (55 (56 59 ))))))(66 (63 (62 (65 (61 64 ))))))))))))))(13 (79 (84 (69 (((71 ((70 72 )(73 74 )))(85 86 ))(75 (78 ((77 (76 83 ))(80 (81 82 )))))))))))))))*
(0 (1 ((2 3 )((14 (4 5 ))((8 (6 7 ))(((10 (9 (11 12 )))(((15 16 )(20 (19 (17 18 ))))(23 (21 (22 (((24 (28 (25 (26 27 ))))(33 ((35 ((43 ((37 ((38 (39 (40 (29 30 ))))(49 ((46 (44 45 ))(47 48 )))))(41 42 )))(34 36 )))(31 32 ))))(53 ((50 (51 (52 68 )))(((54 58 )(67 (57 (60 (55 (56 59 ))))))(66 (63 (62 (65 (61 64 ))))))))))))))(13 (79 (69 (84 ((((71 (70 72 ))(73 74 ))(85 86 ))(75 (78 ((83 (76 77 ))(80 (81 82 ))))))))))))))))*
(0 (1 (((2 3 )(14 (4 5 )))((8 (6 7 ))(((10 (9 (11 12 )))(((15 16 )(20 (19 (17 18 ))))(23 (21 (22 (((24 (28 (25 (26 27 ))))(33 ((35 ((43 (42 (41 (((40 (29 30 ))(37 (38 39 )))(49 ((46 (44 45 ))(47 48 )))))))(34 36 )))(31 32 ))))(53 ((50 (51 (52 68 )))(((54 58 )(67 (57 (60 (55 (56 59 ))))))(66 (63 (62 (65 (61 64 ))))))))))))))(13 (79 (69 (84 ((86 ((71 (70 72 ))(73 74 )))(75 (78 ((83 (76 (77 85 )))(80 (81 82 )))))))))))))))*
(0 (1 (((2 3 )(14 (4 5 )))((8 (6 7 ))(((10 (9 (11 12 )))(((15 16 )(20 (19 (17 18 ))))(23 (21 (22 (((24 (28 (25 (26 27 ))))(33 ((35 (34 (36 (43 ((((40 (29 30 ))(37 (38 39 )))(49 ((46 (44 45 ))(47 48 ))))(41 42 ))))))(31 32 ))))(53 ((50 (51 (52 68 )))(((54 58 )(67 (57 (60 (55 (56 59 ))))))(66 (63 (62 (65 (61 64 ))))))))))))))(13 (79 (69 (84 (((71 (70 72 ))(73 74 ))(86 (75 (78 ((83 (76 (77 85 )))(80 (81 82 ))))))))))))))))*
(0 (1 ((2 3 )((14 (4 5 ))((8 (6 7 ))(((10 (9 (11 12 )))(((15 16 )(20 (19 (17 18 ))))(23 (21 (22 (((24 (28 (25 (26 27 ))))(33 ((35 (34 (43 (36 ((37 ((38 (39 (40 (29 30 ))))(49 ((46 (44 45 ))(47 48 )))))(41 42 ))))))(31 32 ))))(53 ((50 (51 (52 68 )))(((54 58 )(67 (57 (60 (55 (56 59 ))))))(66 (63 (62 (65 (61 64 ))))))))))))))(13 (79 (69 (84 (((71 (70 72 ))(73 74 ))(86 (75 (78 ((85 (77 (76 83 )))(80 (81 82 )))))))))))))))))*
(0 (1 (((2 3 )(14 (4 5 )))((8 (6 7 ))(((10 (9 (11 12 )))(((15 16 )(20 (19 (17 18 ))))(23 (21 (22 (((24 (28 (25 (26 27 ))))(33 ((35 ((43 ((37 ((38 (39 (40 (29 30 ))))(49 ((46 (44 45 ))(47 48 )))))(41 42 )))(34 36 )))(31 32 ))))(53 ((50 (51 (52 68 )))(((54 58 )(67 (57 (60 (55 (56 59 ))))))(66 (63 (62 (65 (61 64 ))))))))))))))(13 (79 (69 (84 ((((70 72 )(73 74 ))(71 86 ))(75 (78 ((85 (83 (76 77 )))(80 (81 82 )))))))))))))))*
(0 (1 ((2 3 )((14 (4 5 ))((8 (6 7 ))(((10 (9 (11 12 )))(((15 16 )(20 (19 (17 18 ))))(23 (21 (22 (((24 (28 (25 (26 27 ))))(33 ((35 ((43 (42 (41 (((40 (29 30 ))(37 (38 39 )))(49 ((46 (44 45 ))(47 48 )))))))(34 36 )))(31 32 ))))(53 ((50 (51 (52 68 )))(((54 58 )(67 (57 (60 (55 (56 59 ))))))(66 (63 (62 (65 (61 64 ))))))))))))))(13 (79 (69 (84 ((((71 (70 72 ))(73 74 ))(85 86 ))(75 (78 ((83 (76 77 ))(80 (81 82 ))))))))))))))))*
(0 (1 ((2 3 )((14 (4 5 ))((8 (6 7 ))(((10 (9 (11 12 )))(((15 16 )(20 (19 (17 18 ))))(23 (21 (22 (((24 (28 (25 (26 27 ))))(33 ((35 (36 (34 (43 ((37 ((38 (39 (40 (29 30 ))))(49 ((46 (44 45 ))(47 48 )))))(41 42 ))))))(31 32 ))))(53 ((50 (51 (52 68 )))(((54 58 )(67 (57 (60 (55 (56 59 ))))))(66 (63 (62 (65 (61 64 ))))))))))))))(13 (79 ((69 84 )((((70 72 )(73 74 ))(71 86 ))(75 (78 ((83 (85 (76 77 )))(80 (81 82 )))))))))))))))*
(0 (1 ((2 3 )((14 (4 5 ))((8 (6 7 ))(((10 (9 (11 12 )))(((15 16 )(20 (19 (17 18 ))))(23 (21 (22 (((24 (28 (25 (26 27 ))))(33 ((35 (34 (((37 ((38 (39 (40 (29 30 ))))(49 ((46 (44 45 ))(47 48 )))))(41 42 ))(36 43 ))))(31 32 ))))(53 ((50 (51 (52 68 )))(((54 58 )(67 (57 (60 (55 (56 59 ))))))(66 (63 (62 (65 (61 64 ))))))))))))))(13 (79 (84 (69 ((((70 72 )(73 74 ))(71 86 ))(75 (78 ((85 (83 (76 77 )))(80 (81 82 ))))))))))))))))*
(0 (1 (((2 3 )(14 (4 5 )))((8 (6 7 ))(((10 (9 (11 12 )))(((15 16 )(20 (19 (17 18 ))))(23 (21 (22 (((24 (28 (25 (26 27 ))))(33 ((35 (34 (43 (36 ((37 ((38 (39 (40 (29 30 ))))(49 ((46 (44 45 ))(47 48 )))))(41 42 ))))))(31 32 ))))(53 ((50 (51 (52 68 )))(((54 58 )(67 (57 (60 (55 (56 59 ))))))(66 (63 (62 (65 (61 64 ))))))))))))))(13 (79 (84 (69 ((((70 72 )(73 74 ))(71 86 ))(75 (78 ((83 (85 (76 77 )))(80 (81 82 )))))))))))))))*
(0 (1 ((2 3 )((14 (4 5 ))((8 (6 7 ))(((10 (9 (11 12 )))(((15 16 )(20 (19 (17 18 ))))(23 (21 (22 (((24 (28 (25 (26 27 ))))(33 ((35 ((43 ((37 ((38 (39 (40 (29 30 ))))(49 ((46 (44 45 ))(47 48 )))))(41 42 )))(34 36 )))(31 32 ))))(53 ((50 (51 (52 68 )))(((54 58 )(67 (57 (60 (55 (56 59 ))))))(66 (63 (62 (65 (61 64 ))))))))))))))(13 (79 (69 (84 ((((70 72 )(73 74 ))(71 86 ))(75 (78 ((76 (85 (77 83 )))(80 (81 82 ))))))))))))))))*
(0 (1 (((2 3 )(14 (4 5 )))((8 (6 7 ))(((10 (9 (11 12 )))(((15 16 )(20 (19 (17 18 ))))(23 (21 (22 (((24 (28 (25 (26 27 ))))(33 ((35 ((43 ((37 ((38 (39 (40 (29 30 ))))(49 ((46 (44 45 ))(47 48 )))))(41 42 )))(34 36 )))(31 32 ))))(53 ((50 (51 (52 68 )))(((54 58 )(67 (57 (60 (55 (56 59 ))))))(66 (63 (62 (65 (61 64 ))))))))))))))(13 (79 ((69 84 )((((70 72 )(73 74 ))(71 86 ))(75 (78 ((83 (85 (76 77 )))(80 (81 82 ))))))))))))))*
(0 (1 (((2 3 )(14 (4 5 )))((8 (6 7 ))(((10 (9 (11 12 )))(((15 16 )(20 (19 (17 18 ))))(23 (21 (22 (((24 (28 (25 (26 27 ))))(33 ((35 (34 (36 (43 ((37 ((38 (39 (40 (29 30 ))))(49 ((46 (44 45 ))(47 48 )))))(41 42 ))))))(31 32 ))))(53 ((50 (51 (52 68 )))(((54 58 )(67 (57 (60 (55 (56 59 ))))))(66 (63 (62 (65 (61 64 ))))))))))))))(13 (79 ((69 84 )((((70 72 )(73 74 ))(71 86 ))(75 (78 (((76 77 )(83 85 ))(80 (81 82 ))))))))))))))*
(0 (1 (((2 3 )(14 (4 5 )))((8 (6 7 ))(((10 (9 (11 12 )))(((15 16 )(20 (19 (17 18 ))))(23 (21 (22 (((24 (28 (25 (26 27 ))))(33 ((35 (36 (34 (43 (42 (41 (((40 (29 30 ))(37 (38 39 )))(49 ((46 (44 45 ))(47 48 ))))))))))(31 32 ))))(53 ((50 (51 (52 68 )))(((54 58 )(67 (57 (60 (55 (56 59 ))))))(66 (63 (62 (65 (61 64 ))))))))))))))(13 (79 (84 (69 ((((70 72 )(73 74 ))(71 86 ))(75 (78 ((83 (76 (77 85 )))(80 (81 82 )))))))))))))))*
(0 (1 ((2 3 )((14 (4 5 ))((8 (6 7 ))(((10 (9 (11 12 )))(((15 16 )(20 (19 (17 18 ))))(23 (21 (22 (((24 (28 (25 (26 27 ))))(33 ((35 (34 (((37 ((38 (39 (40 (29 30 ))))(49 ((46 (44 45 ))(47 48 )))))(41 42 ))(36 43 ))))(31 32 ))))(53 ((50 (51 (52 68 )))(((54 58 )(67 (57 (60 (55 (56 59 ))))))(66 (63 (62 (65 (61 64 ))))))))))))))(13 (79 (69 (84 (86 ((71 ((70 72 )(73 74 )))(75 (78 ((83 (76 (77 85 )))(80 (81 82 )))))))))))))))))*
(0 (1 ((2 3 )((14 (4 5 ))((8 (6 7 ))(((10 (9 (11 12 )))(((15 16 )(20 (19 (17 18 ))))(23 (21 (22 (((24 (28 (25 (26 27 ))))(33 ((35 ((43 ((37 ((38 (39 (40 (29 30 ))))(49 ((46 (44 45 ))(47 48 )))))(41 42 )))(34 36 )))(31 32 ))))(53 ((50 (51 (52 68 )))(((54 58 )(67 (57 (60 (55 (56 59 ))))))(66 (63 (62 (65 (61 64 ))))))))))))))(13 (79 (69 (84 (86 (((71 (70 72 ))(73 74 ))(75 (78 ((83 (76 (77 85 )))(80 (81 82 )))))))))))))))))*
(0 (1 (((2 3 )(14 (4 5 )))((8 (6 7 ))(((10 (9 (11 12 )))(((15 16 )(20 (19 (17 18 ))))(23 (21 (22 (((24 (28 (25 (26 27 ))))(33 ((35 ((43 ((37 ((38 (39 (40 (29 30 ))))(49 ((46 (44 45 ))(47 48 )))))(41 42 )))(34 36 )))(31 32 ))))(53 ((50 (51 (52 68 )))(((54 58 )(67 (57 (60 (55 (56 59 ))))))(66 (63 (62 (65 (61 64 ))))))))))))))(13 (79 (69 (84 (86 (((71 (70 72 ))(73 74 ))(75 (78 (((76 83 )(77 85 ))(80 (81 82 ))))))))))))))))*
(0 (1 (((2 3 )(14 (4 5 )))((8 (6 7 ))(((10 (9 (11 12 )))(((15 16 )(20 (19 (17 18 ))))(23 (21 (22 (((24 (28 (25 (26 27 ))))(33 ((35 ((43 ((37 ((38 (39 (40 (29 30 ))))(49 ((46 (44 45 ))(47 48 )))))(41 42 )))(34 36 )))(31 32 ))))(53 ((50 (51 (52 68 )))(((54 58 )(67 (57 (60 (55 (56 59 ))))))(66 (63 (62 (65 (61 64 ))))))))))))))(13 (79 (69 (84 (86 ((71 ((70 72 )(73 74 )))(75 (78 ((85 (83 (76 77 )))(80 (81 82 ))))))))))))))))*
(0 (1 (((2 3 )(14 (4 5 )))((8 (6 7 ))(((10 (9 (11 12 )))(((15 16 )(20 (19 (17 18 ))))(23 (21 (22 (((24 (28 (25 (26 27 ))))(33 ((35 ((43 (42 (41 (((40 (29 30 ))(37 (38 39 )))(49 ((46 (44 45 ))(47 48 )))))))(34 36 )))(31 32 ))))(53 ((50 (51 (52 68 )))(((54 58 )(67 (57 (60 (55 (56 59 ))))))(66 (63 (62 (65 (61 64 ))))))))))))))(13 (79 (69 (84 ((((70 72 )(73 74 ))(71 86 ))(75 (78 ((83 (85 (76 77 )))(80 (81 82 )))))))))))))))*
(0 (1 (((2 3 )(14 (4 5 )))((8 (6 7 ))(((10 (9 (11 12 )))(((15 16 )(20 (19 (17 18 ))))(23 (21 (22 (((24 (28 (25 (26 27 ))))(33 ((35 (34 (43 (36 ((37 ((38 (39 (40 (29 30 ))))(49 ((46 (44 45 ))(47 48 )))))(41 42 ))))))(31 32 ))))(53 ((50 (51 (52 68 )))(((54 58 )(67 (57 (60 (55 (56 59 ))))))(66 (63 (62 (65 (61 64 ))))))))))))))(13 (79 ((69 84 )((86 (71 ((70 72 )(73 74 ))))(75 (78 ((85 (83 (76 77 )))(80 (81 82 ))))))))))))))*
(0 (1 (((2 3 )(14 (4 5 )))((8 (6 7 ))(((10 (9 (11 12 )))(((15 16 )(20 (19 (17 18 ))))(23 (21 (22 (((24 (28 (25 (26 27 ))))(33 ((35 (36 (34 (43 (41 (42 (((40 (29 30 ))(37 (38 39 )))(49 ((46 (44 45 ))(47 48 ))))))))))(31 32 ))))(53 ((50 (51 (52 68 )))(((54 58 )(67 (57 (60 (55 (56 59 ))))))(66 (63 (62 (65 (61 64 ))))))))))))))(13 (79 ((69 84 )((86 (71 ((70 72 )(73 74 ))))(75 (78 ((85 (83 (76 77 )))(80 (81 82 ))))))))))))))*
(0 (1 ((2 3 )((14 (4 5 ))((8 (6 7 ))(((10 (9 (11 12 )))(((15 16 )(20 (19 (17 18 ))))(23 (21 (22 (((24 (28 (25 (26 27 ))))(33 ((35 (34 (((37 ((38 (39 (40 (29 30 ))))(49 ((46 (44 45 ))(47 48 )))))(41 42 ))(36 43 ))))(31 32 ))))(53 ((50 (51 (52 68 )))(((54 58 )(67 (57 (60 (55 (56 59 ))))))(66 (63 (62 (65 (61 64 ))))))))))))))(13 (79 (69 (84 ((86 ((71 (70 72 ))(73 74 )))(75 (78 ((83 (76 (77 85 )))(80 (81 82 ))))))))))))))))*
(0 (1 ((2 3 )((14 (4 5 ))((8 (6 7 ))(((10 (9 (11 12 )))(((15 16 )(20 (19 (17 18 ))))(23 (21 (22 (((24 (28 (25 (26 27 ))))(33 ((35 (34 (36 (43 (42 (41 (((40 (29 30 ))(37 (38 39 )))(49 ((46 (44 45 ))(47 48 ))))))))))(31 32 ))))(53 ((50 (51 (52 68 )))(((54 58 )(67 (57 (60 (55 (56 59 ))))))(66 (63 (62 (65 (61 64 ))))))))))))))(13 (79 (69 (84 ((86 ((71 (70 72 ))(73 74 )))(75 (78 ((83 (85 (76 77 )))(80 (81 82 ))))))))))))))))*
(0 (1 ((2 3 )((14 (4 5 ))((8 (6 7 ))(((10 (9 (11 12 )))(((15 16 )(20 (19 (17 18 ))))(23 (21 (22 (((24 (28 (25 (26 27 ))))(33 ((35 (36 (34 (43 ((((40 (29 30 ))(37 (38 39 )))(49 ((46 (44 45 ))(47 48 ))))(41 42 ))))))(31 32 ))))(53 ((50 (51 (52 68 )))(((54 58 )(67 (57 (60 (55 (56 59 ))))))(66 (63 (62 (65 (61 64 ))))))))))))))(13 (79 (69 (84 ((86 ((71 (70 72 ))(73 74 )))(75 (78 ((83 (85 (76 77 )))(80 (81 82 ))))))))))))))))*
(0 (1 ((2 3 )((14 (4 5 ))((8 (6 7 ))(((10 (9 (11 12 )))(((15 16 )(20 (19 (17 18 ))))(23 (21 (22 (((24 (28 (25 (26 27 ))))(33 ((35 (36 (34 (43 (42 (41 (((40 (29 30 ))(37 (38 39 )))(49 ((46 (44 45 ))(47 48 ))))))))))(31 32 ))))(53 ((50 (51 (52 68 )))(((54 58 )(67 (57 (60 (55 (56 59 ))))))(66 (63 (62 (65 (61 64 ))))))))))))))(13 (79 (69 (84 ((86 ((71 (70 72 ))(73 74 )))(75 (78 ((83 (76 (77 85 )))(80 (81 82 ))))))))))))))))*
(0 (1 ((2 3 )((14 (4 5 ))((8 (6 7 ))(((10 (9 (11 12 )))(((15 16 )(20 (19 (17 18 ))))(23 (21 (22 (((24 (28 (25 (26 27 ))))(33 ((35 (36 (34 (43 (42 (41 (((40 (29 30 ))(37 (38 39 )))(49 ((46 (44 45 ))(47 48 ))))))))))(31 32 ))))(53 ((50 (51 (52 68 )))(((54 58 )(67 (57 (60 (55 (56 59 ))))))(66 (63 (62 (65 (61 64 ))))))))))))))(13 (79 (84 (69 ((86 (71 ((70 72 )(73 74 ))))(75 (78 ((76 (85 (77 83 )))(80 (81 82 ))))))))))))))))*
(0 (1 (((2 3 )(14 (4 5 )))((8 (6 7 ))(((10 (9 (11 12 )))(((15 16 )(20 (19 (17 18 ))))(23 (21 (22 (((24 (28 (25 (26 27 ))))(33 ((35 (34 (36 (43 ((((40 (29 30 ))(37 (38 39 )))(49 ((46 (44 45 ))(47 48 ))))(41 42 ))))))(31 32 ))))(53 ((50 (51 (52 68 )))(((54 58 )(67 (57 (60 (55 (56 59 ))))))(66 (63 (62 (65 (61 64 ))))))))))))))(13 (79 ((69 84 )((86 (71 ((70 72 )(73 74 ))))(75 (78 ((76 (77 (83 85 )))(80 (81 82 ))))))))))))))*
(0 (1 (((2 3 )(14 (4 5 )))((8 (6 7 ))(((10 (9 (11 12 )))(((15 16 )(20 (19 (17 18 ))))(23 (21 (22 (((24 (28 (25 (26 27 ))))(33 ((35 (34 (36 (43 ((37 ((38 (39 (40 (29 30 ))))(49 ((46 (44 45 ))(47 48 )))))(41 42 ))))))(31 32 ))))(53 ((50 (51 (52 68 )))(((54 58 )(67 (57 (60 (55 (56 59 ))))))(66 (63 (62 (65 (61 64 ))))))))))))))(13 (79 ((69 84 )((86 (71 ((70 72 )(73 74 ))))(75 (78 (((76 77 )(83 85 ))(80 (81 82 ))))))))))))))*
(0 (1 ((2 3 )((14 (4 5 ))((8 (6 7 ))(((10 (9 (11 12 )))(((15 16 )(20 (19 (17 18 ))))(23 (21 (22 (((24 (28 (25 (26 27 ))))(33 ((35 ((43 (42 (41 (((40 (29 30 ))(37 (38 39 )))(49 ((46 (44 45 ))(47 48 )))))))(34 36 )))(31 32 ))))(53 ((50 (51 (52 68 )))(((54 58 )(67 (57 (60 (55 (56 59 ))))))(66 (63 (62 (65 (61 64 ))))))))))))))(13 (79 (84 (69 ((((70 72 )(73 74 ))(71 86 ))(75 (78 ((83 (76 (77 85 )))(80 (81 82 ))))))))))))))))*
(0 (1 ((2 3 )((14 (4 5 ))((8 (6 7 ))(((10 (9 (11 12 )))(((15 16 )(20 (19 (17 18 ))))(23 (21 (22 (((24 (28 (25 (26 27 ))))(33 ((35 (34 (36 (43 (41 (42 (((40 (29 30 ))(37 (38 39 )))(49 ((46 (44 45 ))(47 48 ))))))))))(31 32 ))))(53 ((50 (51 (52 68 )))(((54 58 )(67 (57 (60 (55 (56 59 ))))))(66 (63 (62 (65 (61 64 ))))))))))))))(13 (79 (69 (84 (86 ((71 ((70 72 )(73 74 )))(75 (78 ((83 (76 (77 85 )))(80 (81 82 )))))))))))))))))*
(0 (1 ((2 3 )((14 (4 5 ))((8 (6 7 ))(((10 (9 (11 12 )))(((15 16 )(20 (19 (17 18 ))))(23 (21 (22 (((24 (28 (25 (26 27 ))))(33 ((35 ((43 (42 (41 (((40 (29 30 ))(37 (38 39 )))(49 ((46 (44 45 ))(47 48 )))))))(34 36 )))(31 32 ))))(53 ((50 (51 (52 68 )))(((54 58 )(67 (57 (60 (55 (56 59 ))))))(66 (63 (62 (65 (61 64 ))))))))))))))(13 (79 (69 (84 (86 ((71 ((70 72 )(73 74 )))(75 (78 ((85 (83 (76 77 )))(80 (81 82 )))))))))))))))))*
(0 (1 ((2 3 )((14 (4 5 ))((8 (6 7 ))(((10 (9 (11 12 )))(((15 16 )(20 (19 (17 18 ))))(23 (21 (22 (((24 (28 (25 (26 27 ))))(33 ((35 (34 (43 (36 ((37 ((38 (39 (40 (29 30 ))))(49 ((46 (44 45 ))(47 48 )))))(41 42 ))))))(31 32 ))))(53 ((50 (51 (52 68 )))(((54 58 )(67 (57 (60 (55 (56 59 ))))))(66 (63 (62 (65 (61 64 ))))))))))))))(13 (79 (69 (84 ((((70 72 )(73 74 ))(85 (71 86 )))(75 (78 ((83 (76 77 ))(80 (81 82 ))))))))))))))))*
(0 (1 ((2 3 )((14 (4 5 ))((8 (6 7 ))(((10 (9 (11 12 )))(((15 16 )(20 (19 (17 18 ))))(23 (21 (22 (((24 (28 (25 (26 27 ))))(33 ((35 ((43 ((((40 (29 30 ))(37 (38 39 )))(49 ((46 (44 45 ))(47 48 ))))(41 42 )))(34 36 )))(31 32 ))))(53 ((50 (51 (52 68 )))(((54 58 )(67 (57 (60 (55 (56 59 ))))))(66 (63 (62 (65 (61 64 ))))))))))))))(13 (79 (69 (84 ((86 ((71 (70 72 ))(73 74 )))(75 (78 ((76 (77 (83 85 )))(80 (81 82 ))))))))))))))))*
(0 (1 (((2 3 )(14 (4 5 )))((8 (6 7 ))(((10 (9 (11 12 )))(((15 16 )(20 (19 (17 18 ))))(23 (21 (22 (((24 (28 (25 (26 27 ))))(33 ((35 (34 (36 (43 (42 (41 (((40 (29 30 ))(37 (38 39 )))(49 ((46 (44 45 ))(47 48 ))))))))))(31 32 ))))(53 ((50 (51 (52 68 )))(((54 58 )(67 (57 (60 (55 (56 59 ))))))(66 (63 (62 (65 (61 64 ))))))))))))))(13 (79 (84 (69 ((86 (71 ((70 72 )(73 74 ))))(75 (78 ((76 (77 (83 85 )))(80 (81 82 )))))))))))))))*
(0 (1 (((2 3 )(14 (4 5 )))((8 (6 7 ))(((10 (9 (11 12 )))(((15 16 )(20 (19 (17 18 ))))(23 (21 (22 (((24 (28 (25 (26 27 ))))(33 ((35 (34 (36 (43 (41 (42 (((40 (29 30 ))(37 (38 39 )))(49 ((46 (44 45 ))(47 48 ))))))))))(31 32 ))))(53 ((50 (51 (52 68 )))(((54 58 )(67 (57 (60 (55 (56 59 ))))))(66 (63 (62 (65 (61 64 ))))))))))))))(13 (79 (69 (84 ((((71 (70 72 ))(73 74 ))(85 86 ))(75 (78 ((77 (76 83 ))(80 (81 82 )))))))))))))))*
(0 (1 ((2 3 )((14 (4 5 ))((8 (6 7 ))(((10 (9 (11 12 )))(((15 16 )(20 (19 (17 18 ))))(23 (21 (22 (((24 (28 (25 (26 27 ))))(33 ((35 (34 (((37 ((38 (39 (40 (29 30 ))))(49 ((46 (44 45 ))(47 48 )))))(41 42 ))(36 43 ))))(31 32 ))))(53 ((50 (51 (52 68 )))(((54 58 )(67 (57 (60 (55 (56 59 ))))))(66 (63 (62 (65 (61 64 ))))))))))))))(13 (79 (69 (84 ((86 ((71 (70 72 ))(73 74 )))(75 (78 ((83 (85 (76 77 )))(80 (81 82 ))))))))))))))))*
(0 (1 ((2 3 )((14 (4 5 ))((8 (6 7 ))(((10 (9 (11 12 )))(((15 16 )(20 (19 (17 18 ))))(23 (21 (22 (((24 (28 (25 (26 27 ))))(33 ((35 (36 (34 (43 (41 (42 (((40 (29 30 ))(37 (38 39 )))(49 ((46 (44 45 ))(47 48 ))))))))))(31 32 ))))(53 ((50 (51 (52 68 )))(((54 58 )(67 (57 (60 (55 (56 59 ))))))(66 (63 (62 (65 (61 64 ))))))))))))))(13 (79 (84 (69 ((86 (71 ((70 72 )(73 74 ))))(75 (78 ((76 (77 (83 85 )))(80 (81 82 ))))))))))))))))*
(0 (1 (((2 3 )(14 (4 5 )))((8 (6 7 ))(((10 (9 (11 12 )))(((15 16 )(20 (19 (17 18 ))))(23 (21 (22 (((24 (28 (25 (26 27 ))))(33 ((35 (34 (36 (43 ((37 ((38 (39 (40 (29 30 ))))(49 ((46 (44 45 ))(47 48 )))))(41 42 ))))))(31 32 ))))(53 ((50 (51 (52 68 )))(((54 58 )(67 (57 (60 (55 (56 59 ))))))(66 (63 (62 (65 (61 64 ))))))))))))))(13 (79 (84 ((85 (69 86 ))((71 ((70 72 )(73 74 )))(75 (78 ((77 (76 83 ))(80 (81 82 )))))))))))))))*
(0 (1 (((2 3 )(14 (4 5 )))((8 (6 7 ))(((10 (9 (11 12 )))(((15 16 )(20 (19 (17 18 ))))(23 (21 (22 (((24 (28 (25 (26 27 ))))(33 ((35 (34 (((37 ((38 (39 (40 (29 30 ))))(49 ((46 (44 45 ))(47 48 )))))(41 42 ))(36 43 ))))(31 32 ))))(53 ((50 (51 (52 68 )))(((54 58 )(67 (57 (60 (55 (56 59 ))))))(66 (63 (62 (65 (61 64 ))))))))))))))(13 (79 (84 ((85 (69 86 ))((71 ((70 72 )(73 74 )))(75 (78 ((77 (76 83 ))(80 (81 82 )))))))))))))))*
(0 (1 ((2 3 )((14 (4 5 ))((8 (6 7 ))(((10 (9 (11 12 )))(((15 16 )(20 (19 (17 18 ))))(23 (21 (22 (((24 (28 (25 (26 27 ))))(33 ((35 ((43 (41 (42 (((40 (29 30 ))(37 (38 39 )))(49 ((46 (44 45 ))(47 48 )))))))(34 36 )))(31 32 ))))(53 ((50 (51 (52 68 )))(((54 58 )(67 (57 (60 (55 (56 59 ))))))(66 (63 (62 (65 (61 64 ))))))))))))))(13 (79 ((69 84 )((((70 72 )(73 74 ))(71 86 ))(75 (78 ((85 (83 (76 77 )))(80 (81 82 )))))))))))))))*
(0 (1 ((2 3 )((14 (4 5 ))((8 (6 7 ))(((10 (9 (11 12 )))(((15 16 )(20 (19 (17 18 ))))(23 (21 (22 (((24 (28 (25 (26 27 ))))(33 ((35 ((43 (42 (41 (((40 (29 30 ))(37 (38 39 )))(49 ((46 (44 45 ))(47 48 )))))))(34 36 )))(31 32 ))))(53 ((50 (51 (52 68 )))(((54 58 )(67 (57 (60 (55 (56 59 ))))))(66 (63 (62 (65 (61 64 ))))))))))))))(13 (79 (84 (69 ((((70 72 )(73 74 ))(71 86 ))(75 (78 ((83 (85 (76 77 )))(80 (81 82 ))))))))))))))))*
(0 (1 (((2 3 )(14 (4 5 )))((8 (6 7 ))(((10 (9 (11 12 )))(((15 16 )(20 (19 (17 18 ))))(23 (21 (22 (((24 (28 (25 (26 27 ))))(33 ((35 ((43 (41 (42 (((40 (29 30 ))(37 (38 39 )))(49 ((46 (44 45 ))(47 48 )))))))(34 36 )))(31 32 ))))(53 ((50 (51 (52 68 )))(((54 58 )(67 (57 (60 (55 (56 59 ))))))(66 (63 (62 (65 (61 64 ))))))))))))))(13 (79 (84 ((85 (69 86 ))((71 ((70 72 )(73 74 )))(75 (78 ((83 (76 77 ))(80 (81 82 )))))))))))))))*
(0 (1 ((2 3 )((14 (4 5 ))((8 (6 7 ))(((10 (9 (11 12 )))(((15 16 )(20 (19 (17 18 ))))(23 (21 (22 (((24 (28 (25 (26 27 ))))(33 ((35 (34 (((37 ((38 (39 (40 (29 30 ))))(49 ((46 (44 45 ))(47 48 )))))(41 42 ))(36 43 ))))(31 32 ))))(53 ((50 (51 (52 68 )))(((54 58 )(67 (57 (60 (55 (56 59 ))))))(66 (63 (62 (65 (61 64 ))))))))))))))(13 (79 (84 (69 ((86 (71 ((70 72 )(73 74 ))))(75 (78 ((83 (76 (77 85 )))(80 (81 82 ))))))))))))))))*
(0 (1 ((2 3 )((14 (4 5 ))((8 (6 7 ))(((10 (9 (11 12 )))(((15 16 )(20 (19 (17 18 ))))(23 (21 (22 (((24 (28 (25 (26 27 ))))(33 ((35 (34 (36 (43 ((37 ((38 (39 (40 (29 30 ))))(49 ((46 (44 45 ))(47 48 )))))(41 42 ))))))(31 32 ))))(53 ((50 (51 (52 68 )))(((54 58 )(67 (57 (60 (55 (56 59 ))))))(66 (63 (62 (65 (61 64 ))))))))))))))(13 (79 (69 (84 ((86 ((71 (70 72 ))(73 74 )))(75 (78 ((85 (83 (76 77 )))(80 (81 82 ))))))))))))))))*
(0 (1 ((2 3 )((14 (4 5 ))((8 (6 7 ))(((10 (9 (11 12 )))(((15 16 )(20 (19 (17 18 ))))(23 (21 (22 (((24 (28 (25 (26 27 ))))(33 ((35 ((43 ((37 ((38 (39 (40 (29 30 ))))(49 ((46 (44 45 ))(47 48 )))))(41 42 )))(34 36 )))(31 32 ))))(53 ((50 (51 (52 68 )))(((54 58 )(67 (57 (60 (55 (56 59 ))))))(66 (63 (62 (65 (61 64 ))))))))))))))(13 (79 (69 (84 (86 ((71 ((70 72 )(73 74 )))(75 (78 ((83 (76 (77 85 )))(80 (81 82 )))))))))))))))))*
(0 (1 ((2 3 )((14 (4 5 ))((8 (6 7 ))(((10 (9 (11 12 )))(((15 16 )(20 (19 (17 18 ))))(23 (21 (22 (((24 (28 (25 (26 27 ))))(33 ((35 (36 (34 (43 ((37 ((38 (39 (40 (29 30 ))))(49 ((46 (44 45 ))(47 48 )))))(41 42 ))))))(31 32 ))))(53 ((50 (51 (52 68 )))(((54 58 )(67 (57 (60 (55 (56 59 ))))))(66 (63 (62 (65 (61 64 ))))))))))))))(13 (79 (69 (84 (86 ((71 ((70 72 )(73 74 )))(75 (78 ((83 (76 (77 85 )))(80 (81 82 )))))))))))))))))*
(0 (1 ((2 3 )((14 (4 5 ))((8 (6 7 ))(((10 (9 (11 12 )))(((15 16 )(20 (19 (17 18 ))))(23 (21 (22 (((24 (28 (25 (26 27 ))))(33 ((35 (34 (36 (43 ((37 ((38 (39 (40 (29 30 ))))(49 ((46 (44 45 ))(47 48 )))))(41 42 ))))))(31 32 ))))(53 ((50 (51 (52 68 )))(((54 58 )(67 (57 (60 (55 (56 59 ))))))(66 (63 (62 (65 (61 64 ))))))))))))))(13 (79 (69 (84 ((71 ((70 72 )(73 74 )))(86 (75 (78 (((76 77 )(83 85 ))(80 (81 82 )))))))))))))))))*
(0 (1 ((2 3 )((14 (4 5 ))((8 (6 7 ))(((10 (9 (11 12 )))(((15 16 )(20 (19 (17 18 ))))(23 (21 (22 (((24 (28 (25 (26 27 ))))(33 ((35 (36 (34 (43 (41 (42 (((40 (29 30 ))(37 (38 39 )))(49 ((46 (44 45 ))(47 48 ))))))))))(31 32 ))))(53 ((50 (51 (52 68 )))(((54 58 )(67 (57 (60 (55 (56 59 ))))))(66 (63 (62 (65 (61 64 ))))))))))))))(13 (79 (69 (84 ((71 ((70 72 )(73 74 )))(86 (75 (78 ((83 (85 (76 77 )))(80 (81 82 )))))))))))))))))*
(0 (1 (((2 3 )(14 (4 5 )))((8 (6 7 ))(((10 (9 (11 12 )))(((15 16 )(20 (19 (17 18 ))))(23 (21 (22 (((24 (28 (25 (26 27 ))))(33 ((35 (34 (43 (36 ((37 ((38 (39 (40 (29 30 ))))(49 ((46 (44 45 ))(47 48 )))))(41 42 ))))))(31 32 ))))(53 ((50 (51 (52 68 )))(((54 58 )(67 (57 (60 (55 (56 59 ))))))(66 (63 (62 (65 (61 64 ))))))))))))))(13 (79 (69 (84 ((86 ((71 (70 72 ))(73 74 )))(75 (78 ((83 (76 (77 85 )))(80 (81 82 )))))))))))))))*
(0 (1 ((2 3 )((14 (4 5 ))((8 (6 7 ))(((10 (9 (11 12 )))(((15 16 )(20 (19 (17 18 ))))(23 (21 (22 (((24 (28 (25 (26 27 ))))(33 ((35 (34 (36 (43 ((37 ((38 (39 (40 (29 30 ))))(49 ((46 (44 45 ))(47 48 )))))(41 42 ))))))(31 32 ))))(53 ((50 (51 (52 68 )))(((54 58 )(67 (57 (60 (55 (56 59 ))))))(66 (63 (62 (65 (61 64 ))))))))))))))(13 (79 (69 (84 ((86 ((71 (70 72 ))(73 74 )))(75 (78 ((83 (85 (76 77 )))(80 (81 82 ))))))))))))))))*
(0 (1 ((2 3 )((14 (4 5 ))((8 (6 7 ))(((10 (9 (11 12 )))(((15 16 )(20 (19 (17 18 ))))(23 (21 (22 (((24 (28 (25 (26 27 ))))(33 ((35 (34 (43 (36 ((37 ((38 (39 (40 (29 30 ))))(49 ((46 (44 45 ))(47 48 )))))(41 42 ))))))(31 32 ))))(53 ((50 (51 (52 68 )))(((54 58 )(67 (57 (60 (55 (56 59 ))))))(66 (63 (62 (65 (61 64 ))))))))))))))(13 (79 ((69 84 )((((70 72 )(73 74 ))(71 86 ))(75 (78 ((85 (77 (76 83 )))(80 (81 82 )))))))))))))))*
(0 (1 (((2 3 )(14 (4 5 )))((8 (6 7 ))(((10 (9 (11 12 )))(((15 16 )(20 (19 (17 18 ))))(23 (21 (22 (((24 (28 (25 (26 27 ))))(33 ((35 ((43 ((((40 (29 30 ))(37 (38 39 )))(49 ((46 (44 45 ))(47 48 ))))(41 42 )))(34 36 )))(31 32 ))))(53 ((50 (51 (52 68 )))(((54 58 )(67 (57 (60 (55 (56 59 ))))))(66 (63 (62 (65 (61 64 ))))))))))))))(13 (79 (84 (69 ((((70 72 )(73 74 ))(71 86 ))(75 (78 (((76 83 )(77 85 ))(80 (81 82 )))))))))))))))*
(0 (1 ((2 3 )((14 (4 5 ))((8 (6 7 ))(((10 (9 (11 12 )))(((15 16 )(20 (19 (17 18 ))))(23 (21 (22 (((24 (28 (25 (26 27 ))))(33 ((35 ((43 (41 (42 (((40 (29 30 ))(37 (38 39 )))(49 ((46 (44 45 ))(47 48 )))))))(34 36 )))(31 32 ))))(53 ((50 (51 (52 68 )))(((54 58 )(67 (57 (60 (55 (56 59 ))))))(66 (63 (62 (65 (61 64 ))))))))))))))(13 (79 (69 (84 ((71 ((70 72 )(73 74 )))(86 (75 (78 ((76 (85 (77 83 )))(80 (81 82 )))))))))))))))))*
(0 (1 ((2 3 )((14 (4 5 ))((8 (6 7 ))(((10 (9 (11 12 )))(((15 16 )(20 (19 (17 18 ))))(23 (21 (22 (((24 (28 (25 (26 27 ))))(33 ((35 (34 (36 (43 ((37 ((38 (39 (40 (29 30 ))))(49 ((46 (44 45 ))(47 48 )))))(41 42 ))))))(31 32 ))))(53 ((50 (51 (52 68 )))(((54 58 )(67 (57 (60 (55 (56 59 ))))))(66 (63 (62 (65 (61 64 ))))))))))))))(13 (79 (69 (84 (((71 (70 72 ))(73 74 ))(86 (75 (78 ((85 (83 (76 77 )))(80 (81 82 )))))))))))))))))*
(0 (1 ((2 3 )((14 (4 5 ))((8 (6 7 ))(((10 (9 (11 12 )))(((15 16 )(20 (19 (17 18 ))))(23 (21 (22 (((24 (28 (25 (26 27 ))))(33 ((35 ((43 (42 (41 (((40 (29 30 ))(37 (38 39 )))(49 ((46 (44 45 ))(47 48 )))))))(34 36 )))(31 32 ))))(53 ((50 (51 (52 68 )))(((54 58 )(67 (57 (60 (55 (56 59 ))))))(66 (63 (62 (65 (61 64 ))))))))))))))(13 (79 (69 (84 (((71 (70 72 ))(73 74 ))(86 (75 (78 ((85 (76 (77 83 )))(80 (81 82 )))))))))))))))))*
(0 (1 ((2 3 )((14 (4 5 ))((8 (6 7 ))(((10 (9 (11 12 )))(((15 16 )(20 (19 (17 18 ))))(23 (21 (22 (((24 (28 (25 (26 27 ))))(33 ((35 (34 (((37 ((38 (39 (40 (29 30 ))))(49 ((46 (44 45 ))(47 48 )))))(41 42 ))(36 43 ))))(31 32 ))))(53 ((50 (51 (52 68 )))(((54 58 )(67 (57 (60 (55 (56 59 ))))))(66 (63 (62 (65 (61 64 ))))))))))))))(13 (79 (69 (84 ((((71 (70 72 ))(73 74 ))(85 86 ))(75 (78 ((83 (76 77 ))(80 (81 82 ))))))))))))))))*
(0 (1 ((2 3 )((14 (4 5 ))((8 (6 7 ))(((10 (9 (11 12 )))(((15 16 )(20 (19 (17 18 ))))(23 (21 (22 (((24 (28 (25 (26 27 ))))(33 ((35 (34 (36 (43 (42 (41 (((40 (29 30 ))(37 (38 39 )))(49 ((46 (44 45 ))(47 48 ))))))))))(31 32 ))))(53 ((50 (51 (52 68 )))(((54 58 )(67 (57 (60 (55 (56 59 ))))))(66 (63 (62 (65 (61 64 ))))))))))))))(13 (79 (69 (84 (86 (((71 (70 72 ))(73 74 ))(75 (78 (((76 83 )(77 85 ))(80 (81 82 )))))))))))))))))*
(0 (1 ((2 3 )((14 (4 5 ))((8 (6 7 ))(((10 (9 (11 12 )))(((15 16 )(20 (19 (17 18 ))))(23 (21 (22 (((24 (28 (25 (26 27 ))))(33 ((35 ((43 ((((40 (29 30 ))(37 (38 39 )))(49 ((46 (44 45 ))(47 48 ))))(41 42 )))(34 36 )))(31 32 ))))(53 ((50 (51 (52 68 )))(((54 58 )(67 (57 (60 (55 (56 59 ))))))(66 (63 (62 (65 (61 64 ))))))))))))))(13 (79 (69 (84 (86 ((71 ((70 72 )(73 74 )))(75 (78 ((83 (76 (77 85 )))(80 (81 82 )))))))))))))))))*
(0 (1 ((2 3 )((14 (4 5 ))((8 (6 7 ))(((10 (9 (11 12 )))(((15 16 )(20 (19 (17 18 ))))(23 (21 (22 (((24 (28 (25 (26 27 ))))(33 ((35 (34 (43 (36 ((37 ((38 (39 (40 (29 30 ))))(49 ((46 (44 45 ))(47 48 )))))(41 42 ))))))(31 32 ))))(53 ((50 (51 (52 68 )))(((54 58 )(67 (57 (60 (55 (56 59 ))))))(66 (63 (62 (65 (61 64 ))))))))))))))(13 (79 (69 (84 ((86 ((71 (70 72 ))(73 74 )))(75 (78 ((76 (77 (83 85 )))(80 (81 82 ))))))))))))))))*
(0 (1 ((2 3 )((14 (4 5 ))((8 (6 7 ))(((10 (9 (11 12 )))(((15 16 )(20 (19 (17 18 ))))(23 (21 (22 (((24 (28 (25 (26 27 ))))(33 ((35 (36 (34 (43 ((((40 (29 30 ))(37 (38 39 )))(49 ((46 (44 45 ))(47 48 ))))(41 42 ))))))(31 32 ))))(53 ((50 (51 (52 68 )))(((54 58 )(67 (57 (60 (55 (56 59 ))))))(66 (63 (62 (65 (61 64 ))))))))))))))(13 (79 (84 (69 ((86 (71 ((70 72 )(73 74 ))))(75 (78 ((85 (77 (76 83 )))(80 (81 82 ))))))))))))))))*
(0 (1 ((2 3 )((14 (4 5 ))((8 (6 7 ))(((10 (9 (11 12 )))(((15 16 )(20 (19 (17 18 ))))(23 (21 (22 (((24 (28 (25 (26 27 ))))(33 ((35 (34 (36 (43 ((((40 (29 30 ))(37 (38 39 )))(49 ((46 (44 45 ))(47 48 ))))(41 42 ))))))(31 32 ))))(53 ((50 (51 (52 68 )))(((54 58 )(67 (57 (60 (55 (56 59 ))))))(66 (63 (62 (65 (61 64 ))))))))))))))(13 (79 (69 (84 ((86 ((71 (70 72 ))(73 74 )))(75 (78 ((85 (76 (77 83 )))(80 (81 82 ))))))))))))))))*
(0 (1 (((2 3 )(14 (4 5 )))((8 (6 7 ))(((10 (9 (11 12 )))(((15 16 )(20 (19 (17 18 ))))(23 (21 (22 (((24 (28 (25 (26 27 ))))(33 ((35 (34 (36 (43 (42 (41 (((40 (29 30 ))(37 (38 39 )))(49 ((46 (44 45 ))(47 48 ))))))))))(31 32 ))))(53 ((50 (51 (52 68 )))(((54 58 )(67 (57 (60 (55 (56 59 ))))))(66 (63 (62 (65 (61 64 ))))))))))))))(13 (79 (69 (84 ((86 (71 ((70 72 )(73 74 ))))(75 (78 ((83 (76 (77 85 )))(80 (81 82 )))))))))))))))*
(0 (1 (((2 3 )(14 (4 5 )))((8 (6 7 ))(((10 (9 (11 12 )))(((15 16 )(20 (19 (17 18 ))))(23 (21 (22 (((24 (28 (25 (26 27 ))))(33 ((35 ((43 ((((40 (29 30 ))(37 (38 39 )))(49 ((46 (44 45 ))(47 48 ))))(41 42 )))(34 36 )))(31 32 ))))(53 ((50 (51 (52 68 )))(((54 58 )(67 (57 (60 (55 (56 59 ))))))(66 (63 (62 (65 (61 64 ))))))))))))))(13 (79 (69 (84 ((86 ((71 (70 72 ))(73 74 )))(75 (78 ((85 (83 (76 77 )))(80 (81 82 )))))))))))))))*
(0 (1 ((2 3 )((14 (4 5 ))((8 (6 7 ))(((10 (9 (11 12 )))(((15 16 )(20 (19 (17 18 ))))(23 (21 (22 (((24 (28 (25 (26 27 ))))(33 ((35 (34 (((37 ((38 (39 (40 (29 30 ))))(49 ((46 (44 45 ))(47 48 )))))(41 42 ))(36 43 ))))(31 32 ))))(53 ((50 (51 (52 68 )))(((54 58 )(67 (57 (60 (55 (56 59 ))))))(66 (63 (62 (65 (61 64 ))))))))))))))(13 (79 (69 (84 (86 (((71 (70 72 ))(73 74 ))(75 (78 ((85 (77 (76 83 )))(80 (81 82 )))))))))))))))))*
(0 (1 ((2 3 )((14 (4 5 ))((8 (6 7 ))(((10 (9 (11 12 )))(((15 16 )(20 (19 (17 18 ))))(23 (21 (22 (((24 (28 (25 (26 27 ))))(33 ((35 (34 (((37 ((38 (39 (40 (29 30 ))))(49 ((46 (44 45 ))(47 48 )))))(41 42 ))(36 43 ))))(31 32 ))))(53 ((50 (51 (52 68 )))(((54 58 )(67 (57 (60 (55 (56 59 ))))))(66 (63 (62 (65 (61 64 ))))))))))))))(13 (79 (69 (84 (((71 (70 72 ))(73 74 ))(86 (75 (78 ((85 (83 (76 77 )))(80 (81 82 )))))))))))))))))*
(0 (1 ((2 3 )((14 (4 5 ))((8 (6 7 ))(((10 (9 (11 12 )))(((15 16 )(20 (19 (17 18 ))))(23 (21 (22 (((24 (28 (25 (26 27 ))))(33 ((35 (34 (43 (36 ((37 ((38 (39 (40 (29 30 ))))(49 ((46 (44 45 ))(47 48 )))))(41 42 ))))))(31 32 ))))(53 ((50 (51 (52 68 )))(((54 58 )(67 (57 (60 (55 (56 59 ))))))(66 (63 (62 (65 (61 64 ))))))))))))))(13 (79 (69 (84 (86 ((71 ((70 72 )(73 74 )))(75 (78 ((83 (76 (77 85 )))(80 (81 82 )))))))))))))))))*
(0 (1 ((2 3 )((14 (4 5 ))((8 (6 7 ))(((10 (9 (11 12 )))(((15 16 )(20 (19 (17 18 ))))(23 (21 (22 (((24 (28 (25 (26 27 ))))(33 ((35 (34 (36 (43 (42 (41 (((40 (29 30 ))(37 (38 39 )))(49 ((46 (44 45 ))(47 48 ))))))))))(31 32 ))))(53 ((50 (51 (52 68 )))(((54 58 )(67 (57 (60 (55 (56 59 ))))))(66 (63 (62 (65 (61 64 ))))))))))))))(13 (79 (69 (84 ((((70 72 )(73 74 ))(71 86 ))(75 (78 ((76 (77 (83 85 )))(80 (81 82 ))))))))))))))))*
(0 (1 ((2 3 )((14 (4 5 ))((8 (6 7 ))(((10 (9 (11 12 )))(((15 16 )(20 (19 (17 18 ))))(23 (21 (22 (((24 (28 (25 (26 27 ))))(33 ((35 (36 (34 (43 (42 (41 (((40 (29 30 ))(37 (38 39 )))(49 ((46 (44 45 ))(47 48 ))))))))))(31 32 ))))(53 ((50 (51 (52 68 )))(((54 58 )(67 (57 (60 (55 (56 59 ))))))(66 (63 (62 (65 (61 64 ))))))))))))))(13 (79 (84 ((85 (69 86 ))((71 ((70 72 )(73 74 )))(75 (78 ((83 (76 77 ))(80 (81 82 ))))))))))))))))*
(0 (1 (((2 3 )(14 (4 5 )))((8 (6 7 ))(((10 (9 (11 12 )))(((15 16 )(20 (19 (17 18 ))))(23 (21 (22 (((24 (28 (25 (26 27 ))))(33 ((35 ((43 (42 (41 (((40 (29 30 ))(37 (38 39 )))(49 ((46 (44 45 ))(47 48 )))))))(34 36 )))(31 32 ))))(53 ((50 (51 (52 68 )))(((54 58 )(67 (57 (60 (55 (56 59 ))))))(66 (63 (62 (65 (61 64 ))))))))))))))(13 (79 (69 (84 ((86 (71 ((70 72 )(73 74 ))))(75 (78 (((76 83 )(77 85 ))(80 (81 82 )))))))))))))))*
(0 (1 ((2 3 )((14 (4 5 ))((8 (6 7 ))(((10 (9 (11 12 )))(((15 16 )(20 (19 (17 18 ))))(23 (21 (22 (((24 (28 (25 (26 27 ))))(33 ((35 (34 (36 (43 ((((40 (29 30 ))(37 (38 39 )))(49 ((46 (44 45 ))(47 48 ))))(41 42 ))))))(31 32 ))))(53 ((50 (51 (52 68 )))(((54 58 )(67 (57 (60 (55 (56 59 ))))))(66 (63 (62 (65 (61 64 ))))))))))))))(13 (79 (69 (84 ((86 ((71 (70 72 ))(73 74 )))(75 (78 ((76 (77 (83 85 )))(80 (81 82 ))))))))))))))))*
(0 (1 (((2 3 )(14 (4 5 )))((8 (6 7 ))(((10 (9 (11 12 )))(((15 16 )(20 (19 (17 18 ))))(23 (21 (22 (((24 (28 (25 (26 27 ))))(33 ((35 ((43 ((37 ((38 (39 (40 (29 30 ))))(49 ((46 (44 45 ))(47 48 )))))(41 42 )))(34 36 )))(31 32 ))))(53 ((50 (51 (52 68 )))(((54 58 )(67 (57 (60 (55 (56 59 ))))))(66 (63 (62 (65 (61 64 ))))))))))))))(13 (79 ((69 84 )((((70 72 )(73 74 ))(86 (71 85 )))(75 (78 ((83 (76 77 ))(80 (81 82 ))))))))))))))*
(0 (1 (((2 3 )(14 (4 5 )))((8 (6 7 ))(((10 (9 (11 12 )))(((15 16 )(20 (19 (17 18 ))))(23 (21 (22 (((24 (28 (25 (26 27 ))))(33 ((35 ((43 ((((40 (29 30 ))(37 (38 39 )))(49 ((46 (44 45 ))(47 48 ))))(41 42 )))(34 36 )))(31 32 ))))(53 ((50 (51 (52 68 )))(((54 58 )(67 (57 (60 (55 (56 59 ))))))(66 (63 (62 (65 (61 64 ))))))))))))))(13 (79 (69 (84 ((((70 72 )(73 74 ))(86 (71 85 )))(75 (78 ((77 (76 83 ))(80 (81 82 )))))))))))))))*
(0 (1 ((2 3 )((14 (4 5 ))((8 (6 7 ))(((10 (9 (11 12 )))(((15 16 )(20 (19 (17 18 ))))(23 (21 (22 (((24 (28 (25 (26 27 ))))(33 ((35 ((43 (41 (42 (((40 (29 30 ))(37 (38 39 )))(49 ((46 (44 45 ))(47 48 )))))))(34 36 )))(31 32 ))))(53 ((50 (51 (52 68 )))(((54 58 )(67 (57 (60 (55 (56 59 ))))))(66 (63 (62 (65 (61 64 ))))))))))))))(13 (79 (69 (84 (86 (((71 (70 72 ))(73 74 ))(75 (78 ((83 (76 (77 85 )))(80 (81 82 )))))))))))))))))*
(0 (1 ((2 3 )((14 (4 5 ))((8 (6 7 ))(((10 (9 (11 12 )))(((15 16 )(20 (19 (17 18 ))))(23 (21 (22 (((24 (28 (25 (26 27 ))))(33 ((35 ((43 ((37 ((38 (39 (40 (29 30 ))))(49 ((46 (44 45 ))(47 48 )))))(41 42 )))(34 36 )))(31 32 ))))(53 ((50 (51 (52 68 )))(((54 58 )(67 (57 (60 (55 (56 59 ))))))(66 (63 (62 (65 (61 64 ))))))))))))))(13 (79 (69 (84 (86 ((71 ((70 72 )(73 74 )))(75 (78 ((85 (83 (76 77 )))(80 (81 82 )))))))))))))))))*
(0 (1 ((2 3 )((14 (4 5 ))((8 (6 7 ))(((10 (9 (11 12 )))(((15 16 )(20 (19 (17 18 ))))(23 (21 (22 (((24 (28 (25 (26 27 ))))(33 ((35 (36 (34 (43 ((((40 (29 30 ))(37 (38 39 )))(49 ((46 (44 45 ))(47 48 ))))(41 42 ))))))(31 32 ))))(53 ((50 (51 (52 68 )))(((54 58 )(67 (57 (60 (55 (56 59 ))))))(66 (63 (62 (65 (61 64 ))))))))))))))(13 (79 (69 (84 ((86 ((71 (70 72 ))(73 74 )))(75 (78 ((83 (76 (77 85 )))(80 (81 82 ))))))))))))))))*
(0 (1 (((2 3 )(14 (4 5 )))((8 (6 7 ))(((10 (9 (11 12 )))(((15 16 )(20 (19 (17 18 ))))(23 (21 (22 (((24 (28 (25 (26 27 ))))(33 ((35 (36 (34 (43 (42 (41 (((40 (29 30 ))(37 (38 39 )))(49 ((46 (44 45 ))(47 48 ))))))))))(31 32 ))))(53 ((50 (51 (52 68 )))(((54 58 )(67 (57 (60 (55 (56 59 ))))))(66 (63 (62 (65 (61 64 ))))))))))))))(13 (79 (69 (84 ((86 (71 ((70 72 )(73 74 ))))(75 (78 ((83 (85 (76 77 )))(80 (81 82 )))))))))))))))*
(0 (1 (((2 3 )(14 (4 5 )))((8 (6 7 ))(((10 (9 (11 12 )))(((15 16 )(20 (19 (17 18 ))))(23 (21 (22 (((24 (28 (25 (26 27 ))))(33 ((35 ((43 (41 (42 (((40 (29 30 ))(37 (38 39 )))(49 ((46 (44 45 ))(47 48 )))))))(34 36 )))(31 32 ))))(53 ((50 (51 (52 68 )))(((54 58 )(67 (57 (60 (55 (56 59 ))))))(66 (63 (62 (65 (61 64 ))))))))))))))(13 (79 (69 (84 ((86 (71 ((70 72 )(73 74 ))))(75 (78 ((85 (83 (76 77 )))(80 (81 82 )))))))))))))))*
(0 (1 (((2 3 )(14 (4 5 )))((8 (6 7 ))(((10 (9 (11 12 )))(((15 16 )(20 (19 (17 18 ))))(23 (21 (22 (((24 (28 (25 (26 27 ))))(33 ((35 (34 (43 (36 ((37 ((38 (39 (40 (29 30 ))))(49 ((46 (44 45 ))(47 48 )))))(41 42 ))))))(31 32 ))))(53 ((50 (51 (52 68 )))(((54 58 )(67 (57 (60 (55 (56 59 ))))))(66 (63 (62 (65 (61 64 ))))))))))))))(13 (79 (69 (84 ((86 ((71 (70 72 ))(73 74 )))(75 (78 ((85 (76 (77 83 )))(80 (81 82 )))))))))))))))*
(0 (1 (((2 3 )(14 (4 5 )))((8 (6 7 ))(((10 (9 (11 12 )))(((15 16 )(20 (19 (17 18 ))))(23 (21 (22 (((24 (28 (25 (26 27 ))))(33 ((35 (34 (43 (36 ((37 ((38 (39 (40 (29 30 ))))(49 ((46 (44 45 ))(47 48 )))))(41 42 ))))))(31 32 ))))(53 ((50 (51 (52 68 )))(((54 58 )(67 (57 (60 (55 (56 59 ))))))(66 (63 (62 (65 (61 64 ))))))))))))))(13 (79 (69 (84 ((86 (71 ((70 72 )(73 74 ))))(75 (78 ((83 (76 (77 85 )))(80 (81 82 )))))))))))))))*
(0 (1 ((2 3 )((14 (4 5 ))((8 (6 7 ))(((10 (9 (11 12 )))(((15 16 )(20 (19 (17 18 ))))(23 (21 (22 (((24 (28 (25 (26 27 ))))(33 ((35 ((43 (42 (41 (((40 (29 30 ))(37 (38 39 )))(49 ((46 (44 45 ))(47 48 )))))))(34 36 )))(31 32 ))))(53 ((50 (51 (52 68 )))(((54 58 )(67 (57 (60 (55 (56 59 ))))))(66 (63 (62 (65 (61 64 ))))))))))))))(13 (79 (69 (84 ((71 ((70 72 )(73 74 )))(86 (75 (78 ((83 (76 (77 85 )))(80 (81 82 )))))))))))))))))*
(0 (1 ((2 3 )((14 (4 5 ))((8 (6 7 ))(((10 (9 (11 12 )))(((15 16 )(20 (19 (17 18 ))))(23 (21 (22 (((24 (28 (25 (26 27 ))))(33 ((35 (34 (36 (43 (41 (42 (((40 (29 30 ))(37 (38 39 )))(49 ((46 (44 45 ))(47 48 ))))))))))(31 32 ))))(53 ((50 (51 (52 68 )))(((54 58 )(67 (57 (60 (55 (56 59 ))))))(66 (63 (62 (65 (61 64 ))))))))))))))(13 (79 (84 (69 ((((70 72 )(73 74 ))(71 86 ))(75 (78 ((85 (83 (76 77 )))(80 (81 82 ))))))))))))))))*
(0 (1 ((2 3 )((14 (4 5 ))((8 (6 7 ))(((10 (9 (11 12 )))(((15 16 )(20 (19 (17 18 ))))(23 (21 (22 (((24 (28 (25 (26 27 ))))(33 ((35 ((43 ((37 ((38 (39 (40 (29 30 ))))(49 ((46 (44 45 ))(47 48 )))))(41 42 )))(34 36 )))(31 32 ))))(53 ((50 (51 (52 68 )))(((54 58 )(67 (57 (60 (55 (56 59 ))))))(66 (63 (62 (65 (61 64 ))))))))))))))(13 (79 (69 (84 ((86 ((71 (70 72 ))(73 74 )))(75 (78 ((76 (85 (77 83 )))(80 (81 82 ))))))))))))))))*
(0 (1 ((2 3 )((14 (4 5 ))((8 (6 7 ))(((10 (9 (11 12 )))(((15 16 )(20 (19 (17 18 ))))(23 (21 (22 (((24 (28 (25 (26 27 ))))(33 ((35 (36 (34 (43 ((37 ((38 (39 (40 (29 30 ))))(49 ((46 (44 45 ))(47 48 )))))(41 42 ))))))(31 32 ))))(53 ((50 (51 (52 68 )))(((54 58 )(67 (57 (60 (55 (56 59 ))))))(66 (63 (62 (65 (61 64 ))))))))))))))(13 (79 (84 (69 ((86 (71 ((70 72 )(73 74 ))))(75 (78 ((76 (77 (83 85 )))(80 (81 82 ))))))))))))))))*
(0 (1 ((2 3 )((14 (4 5 ))((8 (6 7 ))(((10 (9 (11 12 )))(((15 16 )(20 (19 (17 18 ))))(23 (21 (22 (((24 (28 (25 (26 27 ))))(33 ((35 (34 (36 (43 (42 (41 (((40 (29 30 ))(37 (38 39 )))(49 ((46 (44 45 ))(47 48 ))))))))))(31 32 ))))(53 ((50 (51 (52 68 )))(((54 58 )(67 (57 (60 (55 (56 59 ))))))(66 (63 (62 (65 (61 64 ))))))))))))))(13 (79 (84 (69 ((86 (71 ((70 72 )(73 74 ))))(75 (78 ((76 (85 (77 83 )))(80 (81 82 ))))))))))))))))*
(0 (1 ((2 3 )((14 (4 5 ))((8 (6 7 ))(((10 (9 (11 12 )))(((15 16 )(20 (19 (17 18 ))))(23 (21 (22 (((24 (28 (25 (26 27 ))))(33 ((35 (34 (36 (43 ((((40 (29 30 ))(37 (38 39 )))(49 ((46 (44 45 ))(47 48 ))))(41 42 ))))))(31 32 ))))(53 ((50 (51 (52 68 )))(((54 58 )(67 (57 (60 (55 (56 59 ))))))(66 (63 (62 (65 (61 64 ))))))))))))))(13 (79 (69 (84 ((86 ((71 (70 72 ))(73 74 )))(75 (78 ((85 (83 (76 77 )))(80 (81 82 ))))))))))))))))*
(0 (1 (((2 3 )(14 (4 5 )))((8 (6 7 ))(((10 (9 (11 12 )))(((15 16 )(20 (19 (17 18 ))))(23 (21 (22 (((24 (28 (25 (26 27 ))))(33 ((35 ((43 ((37 ((38 (39 (40 (29 30 ))))(49 ((46 (44 45 ))(47 48 )))))(41 42 )))(34 36 )))(31 32 ))))(53 ((50 (51 (52 68 )))(((54 58 )(67 (57 (60 (55 (56 59 ))))))(66 (63 (62 (65 (61 64 ))))))))))))))(13 (79 (69 (84 ((86 ((71 (70 72 ))(73 74 )))(75 (78 ((83 (85 (76 77 )))(80 (81 82 )))))))))))))))*
(0 (1 (((2 3 )(14 (4 5 )))((8 (6 7 ))(((10 (9 (11 12 )))(((15 16 )(20 (19 (17 18 ))))(23 (21 (22 (((24 (28 (25 (26 27 ))))(33 ((35 (34 (36 (43 ((((40 (29 30 ))(37 (38 39 )))(49 ((46 (44 45 ))(47 48 ))))(41 42 ))))))(31 32 ))))(53 ((50 (51 (52 68 )))(((54 58 )(67 (57 (60 (55 (56 59 ))))))(66 (63 (62 (65 (61 64 ))))))))))))))(13 (79 (69 (84 (((71 (70 72 ))(73 74 ))(86 (75 (78 (((76 77 )(83 85 ))(80 (81 82 ))))))))))))))))*
(0 (1 ((2 3 )((14 (4 5 ))((8 (6 7 ))(((10 (9 (11 12 )))(((15 16 )(20 (19 (17 18 ))))(23 (21 (22 (((24 (28 (25 (26 27 ))))(33 ((35 (36 (34 (43 ((((40 (29 30 ))(37 (38 39 )))(49 ((46 (44 45 ))(47 48 ))))(41 42 ))))))(31 32 ))))(53 ((50 (51 (52 68 )))(((54 58 )(67 (57 (60 (55 (56 59 ))))))(66 (63 (62 (65 (61 64 ))))))))))))))(13 (79 (69 (84 ((86 ((71 (70 72 ))(73 74 )))(75 (78 ((85 (76 (77 83 )))(80 (81 82 ))))))))))))))))*
(0 (1 (((2 3 )(14 (4 5 )))((8 (6 7 ))(((10 (9 (11 12 )))(((15 16 )(20 (19 (17 18 ))))(23 (21 (22 (((24 (28 (25 (26 27 ))))(33 ((35 (34 (((37 ((38 (39 (40 (29 30 ))))(49 ((46 (44 45 ))(47 48 )))))(41 42 ))(36 43 ))))(31 32 ))))(53 ((50 (51 (52 68 )))(((54 58 )(67 (57 (60 (55 (56 59 ))))))(66 (63 (62 (65 (61 64 ))))))))))))))(13 (79 (69 (84 ((((70 72 )(73 74 ))(71 86 ))(75 (78 ((76 (85 (77 83 )))(80 (81 82 )))))))))))))))*
(0 (1 (((2 3 )(14 (4 5 )))((8 (6 7 ))(((10 (9 (11 12 )))(((15 16 )(20 (19 (17 18 ))))(23 (21 (22 (((24 (28 (25 (26 27 ))))(33 ((35 (36 (34 (43 (41 (42 (((40 (29 30 ))(37 (38 39 )))(49 ((46 (44 45 ))(47 48 ))))))))))(31 32 ))))(53 ((50 (51 (52 68 )))(((54 58 )(67 (57 (60 (55 (56 59 ))))))(66 (63 (62 (65 (61 64 ))))))))))))))(13 (79 (69 (84 ((((70 72 )(73 74 ))(71 86 ))(75 (78 ((85 (83 (76 77 )))(80 (81 82 )))))))))))))))*
(0 (1 (((2 3 )(14 (4 5 )))((8 (6 7 ))(((10 (9 (11 12 )))(((15 16 )(20 (19 (17 18 ))))(23 (21 (22 (((24 (28 (25 (26 27 ))))(33 ((35 (36 (34 (43 ((((40 (29 30 ))(37 (38 39 )))(49 ((46 (44 45 ))(47 48 ))))(41 42 ))))))(31 32 ))))(53 ((50 (51 (52 68 )))(((54 58 )(67 (57 (60 (55 (56 59 ))))))(66 (63 (62 (65 (61 64 ))))))))))))))(13 (79 (84 (69 ((86 (71 ((70 72 )(73 74 ))))(75 (78 ((76 (85 (77 83 )))(80 (81 82 )))))))))))))))*
(0 (1 ((2 3 )((14 (4 5 ))((8 (6 7 ))(((10 (9 (11 12 )))(((15 16 )(20 (19 (17 18 ))))(23 (21 (22 (((24 (28 (25 (26 27 ))))(33 ((35 (34 (36 (43 (41 (42 (((40 (29 30 ))(37 (38 39 )))(49 ((46 (44 45 ))(47 48 ))))))))))(31 32 ))))(53 ((50 (51 (52 68 )))(((54 58 )(67 (57 (60 (55 (56 59 ))))))(66 (63 (62 (65 (61 64 ))))))))))))))(13 (79 (69 (84 ((86 ((71 (70 72 ))(73 74 )))(75 (78 ((83 (85 (76 77 )))(80 (81 82 ))))))))))))))))*
(0 (1 (((2 3 )(14 (4 5 )))((8 (6 7 ))(((10 (9 (11 12 )))(((15 16 )(20 (19 (17 18 ))))(23 (21 (22 (((24 (28 (25 (26 27 ))))(33 ((35 (36 (34 (43 (42 (41 (((40 (29 30 ))(37 (38 39 )))(49 ((46 (44 45 ))(47 48 ))))))))))(31 32 ))))(53 ((50 (51 (52 68 )))(((54 58 )(67 (57 (60 (55 (56 59 ))))))(66 (63 (62 (65 (61 64 ))))))))))))))(13 (79 (69 (84 ((86 ((71 (70 72 ))(73 74 )))(75 (78 ((76 (77 (83 85 )))(80 (81 82 )))))))))))))))*
(0 (1 ((2 3 )((14 (4 5 ))((8 (6 7 ))(((10 (9 (11 12 )))(((15 16 )(20 (19 (17 18 ))))(23 (21 (22 (((24 (28 (25 (26 27 ))))(33 ((35 (36 (34 (43 (42 (41 (((40 (29 30 ))(37 (38 39 )))(49 ((46 (44 45 ))(47 48 ))))))))))(31 32 ))))(53 ((50 (51 (52 68 )))(((54 58 )(67 (57 (60 (55 (56 59 ))))))(66 (63 (62 (65 (61 64 ))))))))))))))(13 (79 (69 (84 ((86 ((71 (70 72 ))(73 74 )))(75 (78 ((83 (85 (76 77 )))(80 (81 82 ))))))))))))))))*
(0 (1 ((2 3 )((14 (4 5 ))((8 (6 7 ))(((10 (9 (11 12 )))(((15 16 )(20 (19 (17 18 ))))(23 (21 (22 (((24 (28 (25 (26 27 ))))(33 ((35 (36 (34 (43 ((((40 (29 30 ))(37 (38 39 )))(49 ((46 (44 45 ))(47 48 ))))(41 42 ))))))(31 32 ))))(53 ((50 (51 (52 68 )))(((54 58 )(67 (57 (60 (55 (56 59 ))))))(66 (63 (62 (65 (61 64 ))))))))))))))(13 (79 (69 (84 (86 (((71 (70 72 ))(73 74 ))(75 (78 ((85 (76 (77 83 )))(80 (81 82 )))))))))))))))))*
(0 (1 ((2 3 )((14 (4 5 ))((8 (6 7 ))(((10 (9 (11 12 )))(((15 16 )(20 (19 (17 18 ))))(23 (21 (22 (((24 (28 (25 (26 27 ))))(33 ((35 (34 (36 (43 (42 (41 (((40 (29 30 ))(37 (38 39 )))(49 ((46 (44 45 ))(47 48 ))))))))))(31 32 ))))(53 ((50 (51 (52 68 )))(((54 58 )(67 (57 (60 (55 (56 59 ))))))(66 (63 (62 (65 (61 64 ))))))))))))))(13 (79 (69 (84 ((((70 72 )(73 74 ))(71 86 ))(75 (78 ((83 (85 (76 77 )))(80 (81 82 ))))))))))))))))*
(0 (1 ((2 3 )((14 (4 5 ))((8 (6 7 ))(((10 (9 (11 12 )))(((15 16 )(20 (19 (17 18 ))))(23 (21 (22 (((24 (28 (25 (26 27 ))))(33 ((35 (34 (36 (43 ((((40 (29 30 ))(37 (38 39 )))(49 ((46 (44 45 ))(47 48 ))))(41 42 ))))))(31 32 ))))(53 ((50 (51 (52 68 )))(((54 58 )(67 (57 (60 (55 (56 59 ))))))(66 (63 (62 (65 (61 64 ))))))))))))))(13 (79 (69 (84 ((((70 72 )(73 74 ))(71 86 ))(75 (78 ((76 (77 (83 85 )))(80 (81 82 ))))))))))))))))*
(0 (1 ((2 3 )((14 (4 5 ))((8 (6 7 ))(((10 (9 (11 12 )))(((15 16 )(20 (19 (17 18 ))))(23 (21 (22 (((24 (28 (25 (26 27 ))))(33 ((35 (34 (36 (43 (42 (41 (((40 (29 30 ))(37 (38 39 )))(49 ((46 (44 45 ))(47 48 ))))))))))(31 32 ))))(53 ((50 (51 (52 68 )))(((54 58 )(67 (57 (60 (55 (56 59 ))))))(66 (63 (62 (65 (61 64 ))))))))))))))(13 (79 (69 (84 ((((70 72 )(73 74 ))(71 86 ))(75 (78 ((85 (77 (76 83 )))(80 (81 82 ))))))))))))))))*
(0 (1 (((2 3 )(14 (4 5 )))((8 (6 7 ))(((10 (9 (11 12 )))(((15 16 )(20 (19 (17 18 ))))(23 (21 (22 (((24 (28 (25 (26 27 ))))(33 ((35 ((43 ((((40 (29 30 ))(37 (38 39 )))(49 ((46 (44 45 ))(47 48 ))))(41 42 )))(34 36 )))(31 32 ))))(53 ((50 (51 (52 68 )))(((54 58 )(67 (57 (60 (55 (56 59 ))))))(66 (63 (62 (65 (61 64 ))))))))))))))(13 (79 (84 (69 ((86 (71 ((70 72 )(73 74 ))))(75 (78 ((76 (85 (77 83 )))(80 (81 82 )))))))))))))))*
(0 (1 (((2 3 )(14 (4 5 )))((8 (6 7 ))(((10 (9 (11 12 )))(((15 16 )(20 (19 (17 18 ))))(23 (21 (22 (((24 (28 (25 (26 27 ))))(33 ((35 ((43 ((((40 (29 30 ))(37 (38 39 )))(49 ((46 (44 45 ))(47 48 ))))(41 42 )))(34 36 )))(31 32 ))))(53 ((50 (51 (52 68 )))(((54 58 )(67 (57 (60 (55 (56 59 ))))))(66 (63 (62 (65 (61 64 ))))))))))))))(13 (79 ((69 84 )((((70 72 )(73 74 ))(71 86 ))(75 (78 ((76 (85 (77 83 )))(80 (81 82 ))))))))))))))*
(0 (1 (((2 3 )(14 (4 5 )))((8 (6 7 ))(((10 (9 (11 12 )))(((15 16 )(20 (19 (17 18 ))))(23 (21 (22 (((24 (28 (25 (26 27 ))))(33 ((35 ((43 (41 (42 (((40 (29 30 ))(37 (38 39 )))(49 ((46 (44 45 ))(47 48 )))))))(34 36 )))(31 32 ))))(53 ((50 (51 (52 68 )))(((54 58 )(67 (57 (60 (55 (56 59 ))))))(66 (63 (62 (65 (61 64 ))))))))))))))(13 (79 (69 (84 ((86 ((71 (70 72 ))(73 74 )))(75 (78 ((83 (76 (77 85 )))(80 (81 82 )))))))))))))))*
(0 (1 (((2 3 )(14 (4 5 )))((8 (6 7 ))(((10 (9 (11 12 )))(((15 16 )(20 (19 (17 18 ))))(23 (21 (22 (((24 (28 (25 (26 27 ))))(33 ((35 (34 (36 (43 ((((40 (29 30 ))(37 (38 39 )))(49 ((46 (44 45 ))(47 48 ))))(41 42 ))))))(31 32 ))))(53 ((50 (51 (52 68 )))(((54 58 )(67 (57 (60 (55 (56 59 ))))))(66 (63 (62 (65 (61 64 ))))))))))))))(13 (79 (69 (84 ((86 (71 ((70 72 )(73 74 ))))(75 (78 ((83 (76 (77 85 )))(80 (81 82 )))))))))))))))*
(0 (1 ((2 3 )((14 (4 5 ))((8 (6 7 ))(((10 (9 (11 12 )))(((15 16 )(20 (19 (17 18 ))))(23 (21 (22 (((24 (28 (25 (26 27 ))))(33 ((35 (34 (36 (43 (41 (42 (((40 (29 30 ))(37 (38 39 )))(49 ((46 (44 45 ))(47 48 ))))))))))(31 32 ))))(53 ((50 (51 (52 68 )))(((54 58 )(67 (57 (60 (55 (56 59 ))))))(66 (63 (62 (65 (61 64 ))))))))))))))(13 (79 (69 (84 (86 (((71 (70 72 ))(73 74 ))(75 (78 ((83 (85 (76 77 )))(80 (81 82 )))))))))))))))))*
(0 (1 ((2 3 )((14 (4 5 ))((8 (6 7 ))(((10 (9 (11 12 )))(((15 16 )(20 (19 (17 18 ))))(23 (21 (22 (((24 (28 (25 (26 27 ))))(33 ((35 (34 (36 (43 (42 (41 (((40 (29 30 ))(37 (38 39 )))(49 ((46 (44 45 ))(47 48 ))))))))))(31 32 ))))(53 ((50 (51 (52 68 )))(((54 58 )(67 (57 (60 (55 (56 59 ))))))(66 (63 (62 (65 (61 64 ))))))))))))))(13 (79 (69 (84 (86 ((71 ((70 72 )(73 74 )))(75 (78 ((76 (77 (83 85 )))(80 (81 82 )))))))))))))))))*
(0 (1 ((2 3 )((14 (4 5 ))((8 (6 7 ))(((10 (9 (11 12 )))(((15 16 )(20 (19 (17 18 ))))(23 (21 (22 (((24 (28 (25 (26 27 ))))(33 ((35 ((43 ((((40 (29 30 ))(37 (38 39 )))(49 ((46 (44 45 ))(47 48 ))))(41 42 )))(34 36 )))(31 32 ))))(53 ((50 (51 (52 68 )))(((54 58 )(67 (57 (60 (55 (56 59 ))))))(66 (63 (62 (65 (61 64 ))))))))))))))(13 (79 (69 (84 (86 ((71 ((70 72 )(73 74 )))(75 (78 ((85 (83 (76 77 )))(80 (81 82 )))))))))))))))))*
(0 (1 ((2 3 )((14 (4 5 ))((8 (6 7 ))(((10 (9 (11 12 )))(((15 16 )(20 (19 (17 18 ))))(23 (21 (22 (((24 (28 (25 (26 27 ))))(33 ((35 ((43 (41 (42 (((40 (29 30 ))(37 (38 39 )))(49 ((46 (44 45 ))(47 48 )))))))(34 36 )))(31 32 ))))(53 ((50 (51 (52 68 )))(((54 58 )(67 (57 (60 (55 (56 59 ))))))(66 (63 (62 (65 (61 64 ))))))))))))))(13 (79 (69 (84 (86 ((71 ((70 72 )(73 74 )))(75 (78 ((85 (77 (76 83 )))(80 (81 82 )))))))))))))))))*
(0 (1 (((2 3 )(14 (4 5 )))((8 (6 7 ))(((10 (9 (11 12 )))(((15 16 )(20 (19 (17 18 ))))(23 (21 (22 (((24 (28 (25 (26 27 ))))(33 ((35 (36 (34 (43 ((((40 (29 30 ))(37 (38 39 )))(49 ((46 (44 45 ))(47 48 ))))(41 42 ))))))(31 32 ))))(53 ((50 (51 (52 68 )))(((54 58 )(67 (57 (60 (55 (56 59 ))))))(66 (63 (62 (65 (61 64 ))))))))))))))(13 (79 (69 (84 ((86 ((71 (70 72 ))(73 74 )))(75 (78 ((85 (77 (76 83 )))(80 (81 82 )))))))))))))))*
(0 (1 (((2 3 )(14 (4 5 )))((8 (6 7 ))(((10 (9 (11 12 )))(((15 16 )(20 (19 (17 18 ))))(23 (21 (22 (((24 (28 (25 (26 27 ))))(33 ((35 (36 (34 (43 ((((40 (29 30 ))(37 (38 39 )))(49 ((46 (44 45 ))(47 48 ))))(41 42 ))))))(31 32 ))))(53 ((50 (51 (52 68 )))(((54 58 )(67 (57 (60 (55 (56 59 ))))))(66 (63 (62 (65 (61 64 ))))))))))))))(13 (79 (69 (84 ((((70 72 )(73 74 ))(71 86 ))(75 (78 ((85 (77 (76 83 )))(80 (81 82 )))))))))))))))*
(0 (1 ((2 3 )((14 (4 5 ))((8 (6 7 ))(((10 (9 (11 12 )))(((15 16 )(20 (19 (17 18 ))))(23 (21 (22 (((24 (28 (25 (26 27 ))))(33 ((35 (36 (34 (43 ((((40 (29 30 ))(37 (38 39 )))(49 ((46 (44 45 ))(47 48 ))))(41 42 ))))))(31 32 ))))(53 ((50 (51 (52 68 )))(((54 58 )(67 (57 (60 (55 (56 59 ))))))(66 (63 (62 (65 (61 64 ))))))))))))))(13 (79 (69 (84 ((((70 72 )(73 74 ))(71 86 ))(75 (78 ((83 (85 (76 77 )))(80 (81 82 ))))))))))))))))*
(0 (1 ((2 3 )((14 (4 5 ))((8 (6 7 ))(((10 (9 (11 12 )))(((15 16 )(20 (19 (17 18 ))))(23 (21 (22 (((24 (28 (25 (26 27 ))))(33 ((35 (36 (34 (43 ((37 ((38 (39 (40 (29 30 ))))(49 ((46 (44 45 ))(47 48 )))))(41 42 ))))))(31 32 ))))(53 ((50 (51 (52 68 )))(((54 58 )(67 (57 (60 (55 (56 59 ))))))(66 (63 (62 (65 (61 64 ))))))))))))))(13 (79 (69 (84 (86 ((71 ((70 72 )(73 74 )))(75 (78 ((85 (77 (76 83 )))(80 (81 82 )))))))))))))))))*
(0 (1 ((2 3 )((14 (4 5 ))((8 (6 7 ))(((10 (9 (11 12 )))(((15 16 )(20 (19 (17 18 ))))(23 (21 (22 (((24 (28 (25 (26 27 ))))(33 ((35 (36 (34 (43 ((37 ((38 (39 (40 (29 30 ))))(49 ((46 (44 45 ))(47 48 )))))(41 42 ))))))(31 32 ))))(53 ((50 (51 (52 68 )))(((54 58 )(67 (57 (60 (55 (56 59 ))))))(66 (63 (62 (65 (61 64 ))))))))))))))(13 (79 (69 (84 ((((70 72 )(73 74 ))(71 86 ))(75 (78 ((83 (76 (77 85 )))(80 (81 82 ))))))))))))))))*
(0 (1 ((2 3 )((14 (4 5 ))((8 (6 7 ))(((10 (9 (11 12 )))(((15 16 )(20 (19 (17 18 ))))(23 (21 (22 (((24 (28 (25 (26 27 ))))(33 ((35 (34 (36 (43 ((37 ((38 (39 (40 (29 30 ))))(49 ((46 (44 45 ))(47 48 )))))(41 42 ))))))(31 32 ))))(53 ((50 (51 (52 68 )))(((54 58 )(67 (57 (60 (55 (56 59 ))))))(66 (63 (62 (65 (61 64 ))))))))))))))(13 (79 ((69 84 )((86 (71 ((70 72 )(73 74 ))))(75 (78 ((76 (85 (77 83 )))(80 (81 82 )))))))))))))))*
(0 (1 ((2 3 )((14 (4 5 ))((8 (6 7 ))(((10 (9 (11 12 )))(((15 16 )(20 (19 (17 18 ))))(23 (21 (22 (((24 (28 (25 (26 27 ))))(33 ((35 (34 (36 (43 ((((40 (29 30 ))(37 (38 39 )))(49 ((46 (44 45 ))(47 48 ))))(41 42 ))))))(31 32 ))))(53 ((50 (51 (52 68 )))(((54 58 )(67 (57 (60 (55 (56 59 ))))))(66 (63 (62 (65 (61 64 ))))))))))))))(13 (79 (69 (84 ((((70 72 )(73 74 ))(71 86 ))(75 (78 ((83 (85 (76 77 )))(80 (81 82 ))))))))))))))))*
(0 (1 ((2 3 )((14 (4 5 ))((8 (6 7 ))(((10 (9 (11 12 )))(((15 16 )(20 (19 (17 18 ))))(23 (21 (22 (((24 (28 (25 (26 27 ))))(33 ((35 (36 (34 (43 ((37 ((38 (39 (40 (29 30 ))))(49 ((46 (44 45 ))(47 48 )))))(41 42 ))))))(31 32 ))))(53 ((50 (51 (52 68 )))(((54 58 )(67 (57 (60 (55 (56 59 ))))))(66 (63 (62 (65 (61 64 ))))))))))))))(13 (79 (69 (84 (86 (((71 (70 72 ))(73 74 ))(75 (78 ((83 (76 (77 85 )))(80 (81 82 )))))))))))))))))*
(0 (1 ((2 3 )((14 (4 5 ))((8 (6 7 ))(((10 (9 (11 12 )))(((15 16 )(20 (19 (17 18 ))))(23 (21 (22 (((24 (28 (25 (26 27 ))))(33 ((35 (34 (36 (43 ((37 ((38 (39 (40 (29 30 ))))(49 ((46 (44 45 ))(47 48 )))))(41 42 ))))))(31 32 ))))(53 ((50 (51 (52 68 )))(((54 58 )(67 (57 (60 (55 (56 59 ))))))(66 (63 (62 (65 (61 64 ))))))))))))))(13 (79 (69 (84 ((((71 (70 72 ))(73 74 ))(85 86 ))(75 (78 ((83 (76 77 ))(80 (81 82 ))))))))))))))))*
(0 (1 ((2 3 )((14 (4 5 ))((8 (6 7 ))(((10 (9 (11 12 )))(((15 16 )(20 (19 (17 18 ))))(23 (21 (22 (((24 (28 (25 (26 27 ))))(33 ((35 (34 (36 (43 (42 (41 (((40 (29 30 ))(37 (38 39 )))(49 ((46 (44 45 ))(47 48 ))))))))))(31 32 ))))(53 ((50 (51 (52 68 )))(((54 58 )(67 (57 (60 (55 (56 59 ))))))(66 (63 (62 (65 (61 64 ))))))))))))))(13 (79 (69 (84 ((((71 (70 72 ))(73 74 ))(85 86 ))(75 (78 ((77 (76 83 ))(80 (81 82 ))))))))))))))))*
(0 (1 (((2 3 )(14 (4 5 )))((8 (6 7 ))(((10 (9 (11 12 )))(((15 16 )(20 (19 (17 18 ))))(23 (21 (22 (((24 (28 (25 (26 27 ))))(33 ((35 (34 (36 (43 ((((40 (29 30 ))(37 (38 39 )))(49 ((46 (44 45 ))(47 48 ))))(41 42 ))))))(31 32 ))))(53 ((50 (51 (52 68 )))(((54 58 )(67 (57 (60 (55 (56 59 ))))))(66 (63 (62 (65 (61 64 ))))))))))))))(13 (79 (69 (84 ((86 ((71 (70 72 ))(73 74 )))(75 (78 ((85 (77 (76 83 )))(80 (81 82 )))))))))))))))*
(0 (1 (((2 3 )(14 (4 5 )))((8 (6 7 ))(((10 (9 (11 12 )))(((15 16 )(20 (19 (17 18 ))))(23 (21 (22 (((24 (28 (25 (26 27 ))))(33 ((35 (34 (36 (43 (41 (42 (((40 (29 30 ))(37 (38 39 )))(49 ((46 (44 45 ))(47 48 ))))))))))(31 32 ))))(53 ((50 (51 (52 68 )))(((54 58 )(67 (57 (60 (55 (56 59 ))))))(66 (63 (62 (65 (61 64 ))))))))))))))(13 (79 (69 (84 ((86 ((71 (70 72 ))(73 74 )))(75 (78 ((85 (83 (76 77 )))(80 (81 82 )))))))))))))))*
(0 (1 ((2 3 )((14 (4 5 ))((8 (6 7 ))(((10 (9 (11 12 )))(((15 16 )(20 (19 (17 18 ))))(23 (21 (22 (((24 (28 (25 (26 27 ))))(33 ((35 (36 (34 (43 (42 (41 (((40 (29 30 ))(37 (38 39 )))(49 ((46 (44 45 ))(47 48 ))))))))))(31 32 ))))(53 ((50 (51 (52 68 )))(((54 58 )(67 (57 (60 (55 (56 59 ))))))(66 (63 (62 (65 (61 64 ))))))))))))))(13 (79 (69 (84 (86 (((71 (70 72 ))(73 74 ))(75 (78 (((76 77 )(83 85 ))(80 (81 82 )))))))))))))))))*
(0 (1 (((2 3 )(14 (4 5 )))((8 (6 7 ))(((10 (9 (11 12 )))(((15 16 )(20 (19 (17 18 ))))(23 (21 (22 (((24 (28 (25 (26 27 ))))(33 ((35 (34 (36 (43 ((37 ((38 (39 (40 (29 30 ))))(49 ((46 (44 45 ))(47 48 )))))(41 42 ))))))(31 32 ))))(53 ((50 (51 (52 68 )))(((54 58 )(67 (57 (60 (55 (56 59 ))))))(66 (63 (62 (65 (61 64 ))))))))))))))(13 (79 (69 (84 ((86 ((71 (70 72 ))(73 74 )))(75 (78 ((83 (76 (77 85 )))(80 (81 82 )))))))))))))))*
(0 (1 (((2 3 )(14 (4 5 )))((8 (6 7 ))(((10 (9 (11 12 )))(((15 16 )(20 (19 (17 18 ))))(23 (21 (22 (((24 (28 (25 (26 27 ))))(33 ((35 (34 (36 (43 (42 (41 (((40 (29 30 ))(37 (38 39 )))(49 ((46 (44 45 ))(47 48 ))))))))))(31 32 ))))(53 ((50 (51 (52 68 )))(((54 58 )(67 (57 (60 (55 (56 59 ))))))(66 (63 (62 (65 (61 64 ))))))))))))))(13 (79 (69 (84 ((86 ((71 (70 72 ))(73 74 )))(75 (78 (((76 83 )(77 85 ))(80 (81 82 )))))))))))))))*
(0 (1 (((2 3 )(14 (4 5 )))((8 (6 7 ))(((10 (9 (11 12 )))(((15 16 )(20 (19 (17 18 ))))(23 (21 (22 (((24 (28 (25 (26 27 ))))(33 ((35 (34 (36 (43 ((37 ((38 (39 (40 (29 30 ))))(49 ((46 (44 45 ))(47 48 )))))(41 42 ))))))(31 32 ))))(53 ((50 (51 (52 68 )))(((54 58 )(67 (57 (60 (55 (56 59 ))))))(66 (63 (62 (65 (61 64 ))))))))))))))(13 (79 (69 (84 ((86 ((71 (70 72 ))(73 74 )))(75 (78 (((76 77 )(83 85 ))(80 (81 82 )))))))))))))))*
(0 (1 (((2 3 )(14 (4 5 )))((8 (6 7 ))(((10 (9 (11 12 )))(((15 16 )(20 (19 (17 18 ))))(23 (21 (22 (((24 (28 (25 (26 27 ))))(33 ((35 (36 (34 (43 ((37 ((38 (39 (40 (29 30 ))))(49 ((46 (44 45 ))(47 48 )))))(41 42 ))))))(31 32 ))))(53 ((50 (51 (52 68 )))(((54 58 )(67 (57 (60 (55 (56 59 ))))))(66 (63 (62 (65 (61 64 ))))))))))))))(13 (79 (69 (84 ((86 ((71 (70 72 ))(73 74 )))(75 (78 (((76 77 )(83 85 ))(80 (81 82 )))))))))))))))*
(0 (1 ((2 3 )((14 (4 5 ))((8 (6 7 ))(((10 (9 (11 12 )))(((15 16 )(20 (19 (17 18 ))))(23 (21 (22 (((24 (28 (25 (26 27 ))))(33 ((35 (34 (36 (43 ((37 ((38 (39 (40 (29 30 ))))(49 ((46 (44 45 ))(47 48 )))))(41 42 ))))))(31 32 ))))(53 ((50 (51 (52 68 )))(((54 58 )(67 (57 (60 (55 (56 59 ))))))(66 (63 (62 (65 (61 64 ))))))))))))))(13 (79 (84 (69 ((((70 72 )(73 74 ))(71 86 ))(75 (78 ((85 (77 (76 83 )))(80 (81 82 ))))))))))))))))*
(0 (1 ((2 3 )((14 (4 5 ))((8 (6 7 ))(((10 (9 (11 12 )))(((15 16 )(20 (19 (17 18 ))))(23 (21 (22 (((24 (28 (25 (26 27 ))))(33 ((35 (36 (34 (43 ((((40 (29 30 ))(37 (38 39 )))(49 ((46 (44 45 ))(47 48 ))))(41 42 ))))))(31 32 ))))(53 ((50 (51 (52 68 )))(((54 58 )(67 (57 (60 (55 (56 59 ))))))(66 (63 (62 (65 (61 64 ))))))))))))))(13 (79 (69 (84 (((71 (70 72 ))(73 74 ))(86 (75 (78 (((76 83 )(77 85 ))(80 (81 82 )))))))))))))))))*
(0 (1 ((2 3 )((14 (4 5 ))((8 (6 7 ))(((10 (9 (11 12 )))(((15 16 )(20 (19 (17 18 ))))(23 (21 (22 (((24 (28 (25 (26 27 ))))(33 ((35 (34 (((37 ((38 (39 (40 (29 30 ))))(49 ((46 (44 45 ))(47 48 )))))(41 42 ))(36 43 ))))(31 32 ))))(53 ((50 (51 (52 68 )))(((54 58 )(67 (57 (60 (55 (56 59 ))))))(66 (63 (62 (65 (61 64 ))))))))))))))(13 (79 ((69 84 )((((70 72 )(73 74 ))(71 86 ))(75 (78 (((76 83 )(77 85 ))(80 (81 82 )))))))))))))))*
(0 (1 (((2 3 )(14 (4 5 )))((8 (6 7 ))(((10 (9 (11 12 )))(((15 16 )(20 (19 (17 18 ))))(23 (21 (22 (((24 (28 (25 (26 27 ))))(33 ((35 (34 (36 (43 ((((40 (29 30 ))(37 (38 39 )))(49 ((46 (44 45 ))(47 48 ))))(41 42 ))))))(31 32 ))))(53 ((50 (51 (52 68 )))(((54 58 )(67 (57 (60 (55 (56 59 ))))))(66 (63 (62 (65 (61 64 ))))))))))))))(13 (79 ((69 84 )((((70 72 )(73 74 ))(71 (85 86 )))(75 (78 ((77 (76 83 ))(80 (81 82 ))))))))))))))*
(0 (1 (((2 3 )(14 (4 5 )))((8 (6 7 ))(((10 (9 (11 12 )))(((15 16 )(20 (19 (17 18 ))))(23 (21 (22 (((24 (28 (25 (26 27 ))))(33 ((35 (36 (34 (43 ((((40 (29 30 ))(37 (38 39 )))(49 ((46 (44 45 ))(47 48 ))))(41 42 ))))))(31 32 ))))(53 ((50 (51 (52 68 )))(((54 58 )(67 (57 (60 (55 (56 59 ))))))(66 (63 (62 (65 (61 64 ))))))))))))))(13 (79 (84 (69 ((86 (71 ((70 72 )(73 74 ))))(75 (78 ((83 (85 (76 77 )))(80 (81 82 )))))))))))))))*
(0 (1 (((2 3 )(14 (4 5 )))((8 (6 7 ))(((10 (9 (11 12 )))(((15 16 )(20 (19 (17 18 ))))(23 (21 (22 (((24 (28 (25 (26 27 ))))(33 ((35 ((43 (42 (41 (((40 (29 30 ))(37 (38 39 )))(49 ((46 (44 45 ))(47 48 )))))))(34 36 )))(31 32 ))))(53 ((50 (51 (52 68 )))(((54 58 )(67 (57 (60 (55 (56 59 ))))))(66 (63 (62 (65 (61 64 ))))))))))))))(13 (79 (69 (84 ((86 ((71 (70 72 ))(73 74 )))(75 (78 ((85 (83 (76 77 )))(80 (81 82 )))))))))))))))*
(0 (1 (((2 3 )(14 (4 5 )))((8 (6 7 ))(((10 (9 (11 12 )))(((15 16 )(20 (19 (17 18 ))))(23 (21 (22 (((24 (28 (25 (26 27 ))))(33 ((35 (36 (34 (43 ((37 ((38 (39 (40 (29 30 ))))(49 ((46 (44 45 ))(47 48 )))))(41 42 ))))))(31 32 ))))(53 ((50 (51 (52 68 )))(((54 58 )(67 (57 (60 (55 (56 59 ))))))(66 (63 (62 (65 (61 64 ))))))))))))))(13 (79 (69 (84 ((86 (71 ((70 72 )(73 74 ))))(75 (78 ((76 (85 (77 83 )))(80 (81 82 )))))))))))))))*
(0 (1 (((2 3 )(14 (4 5 )))((8 (6 7 ))(((10 (9 (11 12 )))(((15 16 )(20 (19 (17 18 ))))(23 (21 (22 (((24 (28 (25 (26 27 ))))(33 ((35 (36 (34 (43 ((37 ((38 (39 (40 (29 30 ))))(49 ((46 (44 45 ))(47 48 )))))(41 42 ))))))(31 32 ))))(53 ((50 (51 (52 68 )))(((54 58 )(67 (57 (60 (55 (56 59 ))))))(66 (63 (62 (65 (61 64 ))))))))))))))(13 (79 (84 (69 ((((70 72 )(73 74 ))(71 86 ))(75 (78 ((83 (85 (76 77 )))(80 (81 82 )))))))))))))))*
(0 (1 (((2 3 )(14 (4 5 )))((8 (6 7 ))(((10 (9 (11 12 )))(((15 16 )(20 (19 (17 18 ))))(23 (21 (22 (((24 (28 (25 (26 27 ))))(33 ((35 (34 (36 (43 (42 (41 (((40 (29 30 ))(37 (38 39 )))(49 ((46 (44 45 ))(47 48 ))))))))))(31 32 ))))(53 ((50 (51 (52 68 )))(((54 58 )(67 (57 (60 (55 (56 59 ))))))(66 (63 (62 (65 (61 64 ))))))))))))))(13 (79 (84 ((85 (69 86 ))((71 ((70 72 )(73 74 )))(75 (78 ((77 (76 83 ))(80 (81 82 )))))))))))))))*
(0 (1 ((2 3 )((14 (4 5 ))((8 (6 7 ))(((10 (9 (11 12 )))(((15 16 )(20 (19 (17 18 ))))(23 (21 (22 (((24 (28 (25 (26 27 ))))(33 ((35 (36 (34 (43 ((((40 (29 30 ))(37 (38 39 )))(49 ((46 (44 45 ))(47 48 ))))(41 42 ))))))(31 32 ))))(53 ((50 (51 (52 68 )))(((54 58 )(67 (57 (60 (55 (56 59 ))))))(66 (63 (62 (65 (61 64 ))))))))))))))(13 (79 (69 (84 ((71 ((70 72 )(73 74 )))(86 (75 (78 ((85 (77 (76 83 )))(80 (81 82 )))))))))))))))))*
(0 (1 ((2 3 )((14 (4 5 ))((8 (6 7 ))(((10 (9 (11 12 )))(((15 16 )(20 (19 (17 18 ))))(23 (21 (22 (((24 (28 (25 (26 27 ))))(33 ((35 (34 (36 (43 (42 (41 (((40 (29 30 ))(37 (38 39 )))(49 ((46 (44 45 ))(47 48 ))))))))))(31 32 ))))(53 ((50 (51 (52 68 )))(((54 58 )(67 (57 (60 (55 (56 59 ))))))(66 (63 (62 (65 (61 64 ))))))))))))))(13 (79 (84 (69 ((86 (71 ((70 72 )(73 74 ))))(75 (78 ((83 (76 (77 85 )))(80 (81 82 ))))))))))))))))*
(0 (1 (((2 3 )(14 (4 5 )))((8 (6 7 ))(((10 (9 (11 12 )))(((15 16 )(20 (19 (17 18 ))))(23 (21 (22 (((24 (28 (25 (26 27 ))))(33 ((35 (34 (((37 ((38 (39 (40 (29 30 ))))(49 ((46 (44 45 ))(47 48 )))))(41 42 ))(36 43 ))))(31 32 ))))(53 ((50 (51 (52 68 )))(((54 58 )(67 (57 (60 (55 (56 59 ))))))(66 (63 (62 (65 (61 64 ))))))))))))))(13 (79 (84 (69 ((86 (71 ((70 72 )(73 74 ))))(75 (78 ((83 (76 (77 85 )))(80 (81 82 )))))))))))))))*
(0 (1 (((2 3 )(14 (4 5 )))((8 (6 7 ))(((10 (9 (11 12 )))(((15 16 )(20 (19 (17 18 ))))(23 (21 (22 (((24 (28 (25 (26 27 ))))(33 ((35 ((43 (41 (42 (((40 (29 30 ))(37 (38 39 )))(49 ((46 (44 45 ))(47 48 )))))))(34 36 )))(31 32 ))))(53 ((50 (51 (52 68 )))(((54 58 )(67 (57 (60 (55 (56 59 ))))))(66 (63 (62 (65 (61 64 ))))))))))))))(13 (79 ((69 84 )((((70 72 )(73 74 ))(71 86 ))(75 (78 ((76 (83 (77 85 )))(80 (81 82 ))))))))))))))*
(0 (1 (((2 3 )(14 (4 5 )))((8 (6 7 ))(((10 (9 (11 12 )))(((15 16 )(20 (19 (17 18 ))))(23 (21 (22 (((24 (28 (25 (26 27 ))))(33 ((35 (36 (34 (43 ((((40 (29 30 ))(37 (38 39 )))(49 ((46 (44 45 ))(47 48 ))))(41 42 ))))))(31 32 ))))(53 ((50 (51 (52 68 )))(((54 58 )(67 (57 (60 (55 (56 59 ))))))(66 (63 (62 (65 (61 64 ))))))))))))))(13 (79 (69 (84 ((86 (71 ((70 72 )(73 74 ))))(75 (78 ((85 (83 (76 77 )))(80 (81 82 )))))))))))))))*
(0 (1 ((2 3 )((14 (4 5 ))((8 (6 7 ))(((10 (9 (11 12 )))(((15 16 )(20 (19 (17 18 ))))(23 (21 (22 (((24 (28 (25 (26 27 ))))(33 ((35 ((43 ((37 ((38 (39 (40 (29 30 ))))(49 ((46 (44 45 ))(47 48 )))))(41 42 )))(34 36 )))(31 32 ))))(53 ((50 (51 (52 68 )))(((54 58 )(67 (57 (60 (55 (56 59 ))))))(66 (63 (62 (65 (61 64 ))))))))))))))(13 (79 (69 (84 (86 (((71 (70 72 ))(73 74 ))(75 (78 ((85 (76 (77 83 )))(80 (81 82 )))))))))))))))))*
(0 (1 ((2 3 )((14 (4 5 ))((8 (6 7 ))(((10 (9 (11 12 )))(((15 16 )(20 (19 (17 18 ))))(23 (21 (22 (((24 (28 (25 (26 27 ))))(33 ((35 (34 (36 (43 (42 (41 (((40 (29 30 ))(37 (38 39 )))(49 ((46 (44 45 ))(47 48 ))))))))))(31 32 ))))(53 ((50 (51 (52 68 )))(((54 58 )(67 (57 (60 (55 (56 59 ))))))(66 (63 (62 (65 (61 64 ))))))))))))))(13 (79 (69 (84 ((86 ((71 (70 72 ))(73 74 )))(75 (78 ((83 (76 (77 85 )))(80 (81 82 ))))))))))))))))*
(0 (1 (((2 3 )(14 (4 5 )))((8 (6 7 ))(((10 (9 (11 12 )))(((15 16 )(20 (19 (17 18 ))))(23 (21 (22 (((24 (28 (25 (26 27 ))))(33 ((35 (34 (36 (43 (42 (41 (((40 (29 30 ))(37 (38 39 )))(49 ((46 (44 45 ))(47 48 ))))))))))(31 32 ))))(53 ((50 (51 (52 68 )))(((54 58 )(67 (57 (60 (55 (56 59 ))))))(66 (63 (62 (65 (61 64 ))))))))))))))(13 (79 (69 (84 ((86 ((71 (70 72 ))(73 74 )))(75 (78 ((85 (83 (76 77 )))(80 (81 82 )))))))))))))))*
(0 (1 ((2 3 )((14 (4 5 ))((8 (6 7 ))(((10 (9 (11 12 )))(((15 16 )(20 (19 (17 18 ))))(23 (21 (22 (((24 (28 (25 (26 27 ))))(33 ((35 (34 (((37 ((38 (39 (40 (29 30 ))))(49 ((46 (44 45 ))(47 48 )))))(41 42 ))(36 43 ))))(31 32 ))))(53 ((50 (51 (52 68 )))(((54 58 )(67 (57 (60 (55 (56 59 ))))))(66 (63 (62 (65 (61 64 ))))))))))))))(13 (79 (69 (84 (((71 (70 72 ))(73 74 ))(86 (75 (78 ((85 (77 (76 83 )))(80 (81 82 )))))))))))))))))*
(0 (1 (((2 3 )(14 (4 5 )))((8 (6 7 ))(((10 (9 (11 12 )))(((15 16 )(20 (19 (17 18 ))))(23 (21 (22 (((24 (28 (25 (26 27 ))))(33 ((35 (36 (34 (43 (42 (41 (((40 (29 30 ))(37 (38 39 )))(49 ((46 (44 45 ))(47 48 ))))))))))(31 32 ))))(53 ((50 (51 (52 68 )))(((54 58 )(67 (57 (60 (55 (56 59 ))))))(66 (63 (62 (65 (61 64 ))))))))))))))(13 (79 (69 (84 ((86 ((71 (70 72 ))(73 74 )))(75 (78 ((85 (77 (76 83 )))(80 (81 82 )))))))))))))))*
(0 (1 (((2 3 )(14 (4 5 )))((8 (6 7 ))(((10 (9 (11 12 )))(((15 16 )(20 (19 (17 18 ))))(23 (21 (22 (((24 (28 (25 (26 27 ))))(33 ((35 ((43 ((37 ((38 (39 (40 (29 30 ))))(49 ((46 (44 45 ))(47 48 )))))(41 42 )))(34 36 )))(31 32 ))))(53 ((50 (51 (52 68 )))(((54 58 )(67 (57 (60 (55 (56 59 ))))))(66 (63 (62 (65 (61 64 ))))))))))))))(13 (79 (69 (84 (86 ((71 ((70 72 )(73 74 )))(75 (78 ((83 (85 (76 77 )))(80 (81 82 ))))))))))))))))*
(0 (1 ((2 3 )((14 (4 5 ))((8 (6 7 ))(((10 (9 (11 12 )))(((15 16 )(20 (19 (17 18 ))))(23 (21 (22 (((24 (28 (25 (26 27 ))))(33 ((35 (36 (34 (43 (41 (42 (((40 (29 30 ))(37 (38 39 )))(49 ((46 (44 45 ))(47 48 ))))))))))(31 32 ))))(53 ((50 (51 (52 68 )))(((54 58 )(67 (57 (60 (55 (56 59 ))))))(66 (63 (62 (65 (61 64 ))))))))))))))(13 (79 (69 (84 ((((71 (70 72 ))(73 74 ))(85 86 ))(75 (78 ((83 (76 77 ))(80 (81 82 ))))))))))))))))*
(0 (1 ((2 3 )((14 (4 5 ))((8 (6 7 ))(((10 (9 (11 12 )))(((15 16 )(20 (19 (17 18 ))))(23 (21 (22 (((24 (28 (25 (26 27 ))))(33 ((35 (34 (36 (43 ((((40 (29 30 ))(37 (38 39 )))(49 ((46 (44 45 ))(47 48 ))))(41 42 ))))))(31 32 ))))(53 ((50 (51 (52 68 )))(((54 58 )(67 (57 (60 (55 (56 59 ))))))(66 (63 (62 (65 (61 64 ))))))))))))))(13 (79 (69 (84 (86 (((71 (70 72 ))(73 74 ))(75 (78 ((76 (85 (77 83 )))(80 (81 82 )))))))))))))))))*
(0 (1 (((2 3 )(14 (4 5 )))((8 (6 7 ))(((10 (9 (11 12 )))(((15 16 )(20 (19 (17 18 ))))(23 (21 (22 (((24 (28 (25 (26 27 ))))(33 ((35 (36 (34 (43 ((((40 (29 30 ))(37 (38 39 )))(49 ((46 (44 45 ))(47 48 ))))(41 42 ))))))(31 32 ))))(53 ((50 (51 (52 68 )))(((54 58 )(67 (57 (60 (55 (56 59 ))))))(66 (63 (62 (65 (61 64 ))))))))))))))(13 (79 (69 (84 ((86 ((71 (70 72 ))(73 74 )))(75 (78 ((85 (83 (76 77 )))(80 (81 82 )))))))))))))))*
(0 (1 ((2 3 )((14 (4 5 ))((8 (6 7 ))(((10 (9 (11 12 )))(((15 16 )(20 (19 (17 18 ))))(23 (21 (22 (((24 (28 (25 (26 27 ))))(33 ((35 (36 (34 (43 ((37 ((38 (39 (40 (29 30 ))))(49 ((46 (44 45 ))(47 48 )))))(41 42 ))))))(31 32 ))))(53 ((50 (51 (52 68 )))(((54 58 )(67 (57 (60 (55 (56 59 ))))))(66 (63 (62 (65 (61 64 ))))))))))))))(13 (79 (69 (84 ((86 ((71 (70 72 ))(73 74 )))(75 (78 ((83 (85 (76 77 )))(80 (81 82 ))))))))))))))))*
(0 (1 (((2 3 )(14 (4 5 )))((8 (6 7 ))(((10 (9 (11 12 )))(((15 16 )(20 (19 (17 18 ))))(23 (21 (22 (((24 (28 (25 (26 27 ))))(33 ((35 ((43 ((((40 (29 30 ))(37 (38 39 )))(49 ((46 (44 45 ))(47 48 ))))(41 42 )))(34 36 )))(31 32 ))))(53 ((50 (51 (52 68 )))(((54 58 )(67 (57 (60 (55 (56 59 ))))))(66 (63 (62 (65 (61 64 ))))))))))))))(13 (79 (69 (84 ((((70 72 )(73 74 ))(71 86 ))(75 (78 ((83 (85 (76 77 )))(80 (81 82 )))))))))))))))*
(0 (1 (((2 3 )(14 (4 5 )))((8 (6 7 ))(((10 (9 (11 12 )))(((15 16 )(20 (19 (17 18 ))))(23 (21 (22 (((24 (28 (25 (26 27 ))))(33 ((35 (34 (43 (36 ((37 ((38 (39 (40 (29 30 ))))(49 ((46 (44 45 ))(47 48 )))))(41 42 ))))))(31 32 ))))(53 ((50 (51 (52 68 )))(((54 58 )(67 (57 (60 (55 (56 59 ))))))(66 (63 (62 (65 (61 64 ))))))))))))))(13 (79 (69 (84 (86 ((71 ((70 72 )(73 74 )))(75 (78 (((76 83 )(77 85 ))(80 (81 82 ))))))))))))))))*
(0 (1 (((2 3 )(14 (4 5 )))((8 (6 7 ))(((10 (9 (11 12 )))(((15 16 )(20 (19 (17 18 ))))(23 (21 (22 (((24 (28 (25 (26 27 ))))(33 ((35 ((43 ((((40 (29 30 ))(37 (38 39 )))(49 ((46 (44 45 ))(47 48 ))))(41 42 )))(34 36 )))(31 32 ))))(53 ((50 (51 (52 68 )))(((54 58 )(67 (57 (60 (55 (56 59 ))))))(66 (63 (62 (65 (61 64 ))))))))))))))(13 (79 (69 (84 ((86 ((71 (70 72 ))(73 74 )))(75 (78 ((83 (85 (76 77 )))(80 (81 82 )))))))))))))))*
(0 (1 (((2 3 )(14 (4 5 )))((8 (6 7 ))(((10 (9 (11 12 )))(((15 16 )(20 (19 (17 18 ))))(23 (21 (22 (((24 (28 (25 (26 27 ))))(33 ((35 (36 (34 (43 (42 (41 (((40 (29 30 ))(37 (38 39 )))(49 ((46 (44 45 ))(47 48 ))))))))))(31 32 ))))(53 ((50 (51 (52 68 )))(((54 58 )(67 (57 (60 (55 (56 59 ))))))(66 (63 (62 (65 (61 64 ))))))))))))))(13 (79 ((69 84 )((86 (71 ((70 72 )(73 74 ))))(75 (78 ((83 (76 (77 85 )))(80 (81 82 ))))))))))))))*
(0 (1 (((2 3 )(14 (4 5 )))((8 (6 7 ))(((10 (9 (11 12 )))(((15 16 )(20 (19 (17 18 ))))(23 (21 (22 (((24 (28 (25 (26 27 ))))(33 ((35 ((43 ((37 ((38 (39 (40 (29 30 ))))(49 ((46 (44 45 ))(47 48 )))))(41 42 )))(34 36 )))(31 32 ))))(53 ((50 (51 (52 68 )))(((54 58 )(67 (57 (60 (55 (56 59 ))))))(66 (63 (62 (65 (61 64 ))))))))))))))(13 (79 (69 (84 (86 ((71 ((70 72 )(73 74 )))(75 (78 ((85 (76 (77 83 )))(80 (81 82 ))))))))))))))))*
(0 (1 (((2 3 )(14 (4 5 )))((8 (6 7 ))(((10 (9 (11 12 )))(((15 16 )(20 (19 (17 18 ))))(23 (21 (22 (((24 (28 (25 (26 27 ))))(33 ((35 (36 (34 (43 ((37 ((38 (39 (40 (29 30 ))))(49 ((46 (44 45 ))(47 48 )))))(41 42 ))))))(31 32 ))))(53 ((50 (51 (52 68 )))(((54 58 )(67 (57 (60 (55 (56 59 ))))))(66 (63 (62 (65 (61 64 ))))))))))))))(13 (79 (69 (84 (86 ((71 ((70 72 )(73 74 )))(75 (78 ((85 (76 (77 83 )))(80 (81 82 ))))))))))))))))*
(0 (1 ((2 3 )((14 (4 5 ))((8 (6 7 ))(((10 (9 (11 12 )))(((15 16 )(20 (19 (17 18 ))))(23 (21 (22 (((24 (28 (25 (26 27 ))))(33 ((35 ((43 (41 (42 (((40 (29 30 ))(37 (38 39 )))(49 ((46 (44 45 ))(47 48 )))))))(34 36 )))(31 32 ))))(53 ((50 (51 (52 68 )))(((54 58 )(67 (57 (60 (55 (56 59 ))))))(66 (63 (62 (65 (61 64 ))))))))))))))(13 (79 (84 (69 ((((70 72 )(73 74 ))(71 86 ))(75 (78 (((76 83 )(77 85 ))(80 (81 82 ))))))))))))))))*
(0 (1 (((2 3 )(14 (4 5 )))((8 (6 7 ))(((10 (9 (11 12 )))(((15 16 )(20 (19 (17 18 ))))(23 (21 (22 (((24 (28 (25 (26 27 ))))(33 ((35 (34 (36 (43 ((37 ((38 (39 (40 (29 30 ))))(49 ((46 (44 45 ))(47 48 )))))(41 42 ))))))(31 32 ))))(53 ((50 (51 (52 68 )))(((54 58 )(67 (57 (60 (55 (56 59 ))))))(66 (63 (62 (65 (61 64 ))))))))))))))(13 (79 ((69 84 )((((70 72 )(73 74 ))(71 86 ))(75 (78 ((85 (83 (76 77 )))(80 (81 82 ))))))))))))))*
(0 (1 (((2 3 )(14 (4 5 )))((8 (6 7 ))(((10 (9 (11 12 )))(((15 16 )(20 (19 (17 18 ))))(23 (21 (22 (((24 (28 (25 (26 27 ))))(33 ((35 (36 (34 (43 (42 (41 (((40 (29 30 ))(37 (38 39 )))(49 ((46 (44 45 ))(47 48 ))))))))))(31 32 ))))(53 ((50 (51 (52 68 )))(((54 58 )(67 (57 (60 (55 (56 59 ))))))(66 (63 (62 (65 (61 64 ))))))))))))))(13 (79 (84 (69 ((86 (71 ((70 72 )(73 74 ))))(75 (78 ((85 (83 (76 77 )))(80 (81 82 )))))))))))))))*
(0 (1 ((2 3 )((14 (4 5 ))((8 (6 7 ))(((10 (9 (11 12 )))(((15 16 )(20 (19 (17 18 ))))(23 (21 (22 (((24 (28 (25 (26 27 ))))(33 ((35 (36 (34 (43 (41 (42 (((40 (29 30 ))(37 (38 39 )))(49 ((46 (44 45 ))(47 48 ))))))))))(31 32 ))))(53 ((50 (51 (52 68 )))(((54 58 )(67 (57 (60 (55 (56 59 ))))))(66 (63 (62 (65 (61 64 ))))))))))))))(13 (79 (69 (84 (86 ((71 ((70 72 )(73 74 )))(75 (78 ((83 (76 (77 85 )))(80 (81 82 )))))))))))))))))*
(0 (1 ((2 3 )((14 (4 5 ))((8 (6 7 ))(((10 (9 (11 12 )))(((15 16 )(20 (19 (17 18 ))))(23 (21 (22 (((24 (28 (25 (26 27 ))))(33 ((35 (36 (34 (43 ((((40 (29 30 ))(37 (38 39 )))(49 ((46 (44 45 ))(47 48 ))))(41 42 ))))))(31 32 ))))(53 ((50 (51 (52 68 )))(((54 58 )(67 (57 (60 (55 (56 59 ))))))(66 (63 (62 (65 (61 64 ))))))))))))))(13 (79 (69 (84 (86 ((71 ((70 72 )(73 74 )))(75 (78 ((85 (76 (77 83 )))(80 (81 82 )))))))))))))))))*
(0 (1 (((2 3 )(14 (4 5 )))((8 (6 7 ))(((10 (9 (11 12 )))(((15 16 )(20 (19 (17 18 ))))(23 (21 (22 (((24 (28 (25 (26 27 ))))(33 ((35 (36 (34 (43 (41 (42 (((40 (29 30 ))(37 (38 39 )))(49 ((46 (44 45 ))(47 48 ))))))))))(31 32 ))))(53 ((50 (51 (52 68 )))(((54 58 )(67 (57 (60 (55 (56 59 ))))))(66 (63 (62 (65 (61 64 ))))))))))))))(13 (79 (84 (69 ((86 (71 ((70 72 )(73 74 ))))(75 (78 (((76 83 )(77 85 ))(80 (81 82 )))))))))))))))*
(0 (1 ((2 3 )((14 (4 5 ))((8 (6 7 ))(((10 (9 (11 12 )))(((15 16 )(20 (19 (17 18 ))))(23 (21 (22 (((24 (28 (25 (26 27 ))))(33 ((35 (36 (34 (43 (41 (42 (((40 (29 30 ))(37 (38 39 )))(49 ((46 (44 45 ))(47 48 ))))))))))(31 32 ))))(53 ((50 (51 (52 68 )))(((54 58 )(67 (57 (60 (55 (56 59 ))))))(66 (63 (62 (65 (61 64 ))))))))))))))(13 (79 (69 (84 (86 ((71 ((70 72 )(73 74 )))(75 (78 (((76 77 )(83 85 ))(80 (81 82 )))))))))))))))))*
(0 (1 (((2 3 )(14 (4 5 )))((8 (6 7 ))(((10 (9 (11 12 )))(((15 16 )(20 (19 (17 18 ))))(23 (21 (22 (((24 (28 (25 (26 27 ))))(33 ((35 (36 (34 (43 ((37 ((38 (39 (40 (29 30 ))))(49 ((46 (44 45 ))(47 48 )))))(41 42 ))))))(31 32 ))))(53 ((50 (51 (52 68 )))(((54 58 )(67 (57 (60 (55 (56 59 ))))))(66 (63 (62 (65 (61 64 ))))))))))))))(13 (79 (69 (84 ((86 (71 ((70 72 )(73 74 ))))(75 (78 ((85 (77 (76 83 )))(80 (81 82 )))))))))))))))*
(0 (1 ((2 3 )((14 (4 5 ))((8 (6 7 ))(((10 (9 (11 12 )))(((15 16 )(20 (19 (17 18 ))))(23 (21 (22 (((24 (28 (25 (26 27 ))))(33 ((35 (34 (36 (43 (41 (42 (((40 (29 30 ))(37 (38 39 )))(49 ((46 (44 45 ))(47 48 ))))))))))(31 32 ))))(53 ((50 (51 (52 68 )))(((54 58 )(67 (57 (60 (55 (56 59 ))))))(66 (63 (62 (65 (61 64 ))))))))))))))(13 (79 (69 (84 (86 ((71 ((70 72 )(73 74 )))(75 (78 ((83 (85 (76 77 )))(80 (81 82 )))))))))))))))))*
(0 (1 ((2 3 )((14 (4 5 ))((8 (6 7 ))(((10 (9 (11 12 )))(((15 16 )(20 (19 (17 18 ))))(23 (21 (22 (((24 (28 (25 (26 27 ))))(33 ((35 (34 (36 (43 (42 (41 (((40 (29 30 ))(37 (38 39 )))(49 ((46 (44 45 ))(47 48 ))))))))))(31 32 ))))(53 ((50 (51 (52 68 )))(((54 58 )(67 (57 (60 (55 (56 59 ))))))(66 (63 (62 (65 (61 64 ))))))))))))))(13 (79 (69 (84 (((71 (70 72 ))(73 74 ))(86 (75 (78 ((85 (83 (76 77 )))(80 (81 82 )))))))))))))))))*
(0 (1 ((2 3 )((14 (4 5 ))((8 (6 7 ))(((10 (9 (11 12 )))(((15 16 )(20 (19 (17 18 ))))(23 (21 (22 (((24 (28 (25 (26 27 ))))(33 ((35 (34 (36 (43 ((37 ((38 (39 (40 (29 30 ))))(49 ((46 (44 45 ))(47 48 )))))(41 42 ))))))(31 32 ))))(53 ((50 (51 (52 68 )))(((54 58 )(67 (57 (60 (55 (56 59 ))))))(66 (63 (62 (65 (61 64 ))))))))))))))(13 (79 (69 (84 ((71 ((70 72 )(73 74 )))(86 (75 (78 ((85 (77 (76 83 )))(80 (81 82 )))))))))))))))))*
(0 (1 ((2 3 )((14 (4 5 ))((8 (6 7 ))(((10 (9 (11 12 )))(((15 16 )(20 (19 (17 18 ))))(23 (21 (22 (((24 (28 (25 (26 27 ))))(33 ((35 (34 (((37 ((38 (39 (40 (29 30 ))))(49 ((46 (44 45 ))(47 48 )))))(41 42 ))(36 43 ))))(31 32 ))))(53 ((50 (51 (52 68 )))(((54 58 )(67 (57 (60 (55 (56 59 ))))))(66 (63 (62 (65 (61 64 ))))))))))))))(13 (79 (69 (84 (86 ((71 ((70 72 )(73 74 )))(75 (78 (((76 77 )(83 85 ))(80 (81 82 )))))))))))))))))*
(0 (1 (((2 3 )(14 (4 5 )))((8 (6 7 ))(((10 (9 (11 12 )))(((15 16 )(20 (19 (17 18 ))))(23 (21 (22 (((24 (28 (25 (26 27 ))))(33 ((35 (34 (36 (43 ((37 ((38 (39 (40 (29 30 ))))(49 ((46 (44 45 ))(47 48 )))))(41 42 ))))))(31 32 ))))(53 ((50 (51 (52 68 )))(((54 58 )(67 (57 (60 (55 (56 59 ))))))(66 (63 (62 (65 (61 64 ))))))))))))))(13 (79 (84 (69 ((((70 72 )(73 74 ))(71 86 ))(75 (78 ((85 (76 (77 83 )))(80 (81 82 )))))))))))))))*
(0 (1 ((2 3 )((14 (4 5 ))((8 (6 7 ))(((10 (9 (11 12 )))(((15 16 )(20 (19 (17 18 ))))(23 (21 (22 (((24 (28 (25 (26 27 ))))(33 ((35 (34 (((37 ((38 (39 (40 (29 30 ))))(49 ((46 (44 45 ))(47 48 )))))(41 42 ))(36 43 ))))(31 32 ))))(53 ((50 (51 (52 68 )))(((54 58 )(67 (57 (60 (55 (56 59 ))))))(66 (63 (62 (65 (61 64 ))))))))))))))(13 (79 (69 (84 ((86 ((71 (70 72 ))(73 74 )))(75 (78 ((85 (76 (77 83 )))(80 (81 82 ))))))))))))))))*
(0 (1 (((2 3 )(14 (4 5 )))((8 (6 7 ))(((10 (9 (11 12 )))(((15 16 )(20 (19 (17 18 ))))(23 (21 (22 (((24 (28 (25 (26 27 ))))(33 ((35 ((43 (42 (41 (((40 (29 30 ))(37 (38 39 )))(49 ((46 (44 45 ))(47 48 )))))))(34 36 )))(31 32 ))))(53 ((50 (51 (52 68 )))(((54 58 )(67 (57 (60 (55 (56 59 ))))))(66 (63 (62 (65 (61 64 ))))))))))))))(13 (79 ((69 84 )((((70 72 )(73 74 ))(85 (71 86 )))(75 (78 ((76 (77 83 ))(80 (81 82 ))))))))))))))*
(0 (1 ((2 3 )((14 (4 5 ))((8 (6 7 ))(((10 (9 (11 12 )))(((15 16 )(20 (19 (17 18 ))))(23 (21 (22 (((24 (28 (25 (26 27 ))))(33 ((35 (36 (34 (43 (42 (41 (((40 (29 30 ))(37 (38 39 )))(49 ((46 (44 45 ))(47 48 ))))))))))(31 32 ))))(53 ((50 (51 (52 68 )))(((54 58 )(67 (57 (60 (55 (56 59 ))))))(66 (63 (62 (65 (61 64 ))))))))))))))(13 (79 (69 (84 (((71 (70 72 ))(73 74 ))(86 (75 (78 ((83 (85 (76 77 )))(80 (81 82 )))))))))))))))))*
(0 (1 ((2 3 )((14 (4 5 ))((8 (6 7 ))(((10 (9 (11 12 )))(((15 16 )(20 (19 (17 18 ))))(23 (21 (22 (((24 (28 (25 (26 27 ))))(33 ((35 (36 (34 (43 (42 (41 (((40 (29 30 ))(37 (38 39 )))(49 ((46 (44 45 ))(47 48 ))))))))))(31 32 ))))(53 ((50 (51 (52 68 )))(((54 58 )(67 (57 (60 (55 (56 59 ))))))(66 (63 (62 (65 (61 64 ))))))))))))))(13 (79 (69 (84 ((((71 (70 72 ))(73 74 ))(85 86 ))(75 (78 ((77 (76 83 ))(80 (81 82 ))))))))))))))))*
(0 (1 ((2 3 )((14 (4 5 ))((8 (6 7 ))(((10 (9 (11 12 )))(((15 16 )(20 (19 (17 18 ))))(23 (21 (22 (((24 (28 (25 (26 27 ))))(33 ((35 (36 (34 (43 (42 (41 (((40 (29 30 ))(37 (38 39 )))(49 ((46 (44 45 ))(47 48 ))))))))))(31 32 ))))(53 ((50 (51 (52 68 )))(((54 58 )(67 (57 (60 (55 (56 59 ))))))(66 (63 (62 (65 (61 64 ))))))))))))))(13 (79 (69 (84 ((((70 72 )(73 74 ))(71 86 ))(75 (78 ((85 (77 (76 83 )))(80 (81 82 ))))))))))))))))*
(0 (1 (((2 3 )(14 (4 5 )))((8 (6 7 ))(((10 (9 (11 12 )))(((15 16 )(20 (19 (17 18 ))))(23 (21 (22 (((24 (28 (25 (26 27 ))))(33 ((35 (34 (36 (43 ((37 ((38 (39 (40 (29 30 ))))(49 ((46 (44 45 ))(47 48 )))))(41 42 ))))))(31 32 ))))(53 ((50 (51 (52 68 )))(((54 58 )(67 (57 (60 (55 (56 59 ))))))(66 (63 (62 (65 (61 64 ))))))))))))))(13 (79 (69 (84 (86 ((71 ((70 72 )(73 74 )))(75 (78 ((85 (77 (76 83 )))(80 (81 82 ))))))))))))))))*
(0 (1 (((2 3 )(14 (4 5 )))((8 (6 7 ))(((10 (9 (11 12 )))(((15 16 )(20 (19 (17 18 ))))(23 (21 (22 (((24 (28 (25 (26 27 ))))(33 ((35 (34 (36 (43 ((((40 (29 30 ))(37 (38 39 )))(49 ((46 (44 45 ))(47 48 ))))(41 42 ))))))(31 32 ))))(53 ((50 (51 (52 68 )))(((54 58 )(67 (57 (60 (55 (56 59 ))))))(66 (63 (62 (65 (61 64 ))))))))))))))(13 (79 (69 (84 (86 (((71 (70 72 ))(73 74 ))(75 (78 ((76 (85 (77 83 )))(80 (81 82 ))))))))))))))))*
(0 (1 ((2 3 )((14 (4 5 ))((8 (6 7 ))(((10 (9 (11 12 )))(((15 16 )(20 (19 (17 18 ))))(23 (21 (22 (((24 (28 (25 (26 27 ))))(33 ((35 (34 36 (43 (41 42 (((40 (29 30 ))(37 (38 39 )))(49 ((46 (44 45 ))(47 48 ))))))))(31 32 ))))(53 (50 (51 (52 68 ))(((54 58 )(67 (57 (55 60 (56 59 )))))(66 (63 (62 65 (61 64 )))))))))))))(13 (79 (69 84 ((86 (71 ((70 72 )(73 74 ))))(75 (78 ((76 77 83 85 )(80 (81 82 )))))))))))))));
proc/;
