# Supplementary material for: A new tropical Oligocene dolphin from Montañita/Olón, Santa Elena, Ecuador
Source: PLoS One. 2017 Dec 20;12(12):e0188380. doi: 10.1371/journal.pone.0188380 (PMC5737981; doi:10.1371/journal.pone.0188380)
Supplement: S7 File — (TRE) [file pone.0188380.s009.tre]

tread 'tree(s) from TNT, for data in G:\Appendix 2.tnt'
(0 (1 ((2 3 )(14 (4 (5 ((8 (6 7 ))((((10 (11 (9 12 )))(79 (13 ((16 (15 (17 18 )))((19 20 )(21 ((22 23 )(((24 ((25 (26 27 ))(28 41 )))((33 (30 (29 (39 (38 (37 ((43 (40 42 ))(49 ((46 (44 45 ))(47 48 ))))))))))((31 32 )(35 (34 36 )))))(53 ((50 (51 (52 68 )))(((54 58 )(67 (57 (60 (55 (56 59 ))))))(66 (63 (62 (65 (61 64 ))))))))))))))))(69 84 ))((86 (71 ((70 72 )((73 74 )(85 (77 ((76 83 )(82 (80 81 )))))))))(75 78 ))))))))));
proc/;
